# Supplementary material for: Increased cardiac macrophages in Sorbs2-deficient hearts: revealing a potential role for macrophage in responding to embryonic myocardial abnormalities
Source: Front Genet. 2025 Jan 15;15:1525931. doi: 10.3389/fgene.2024.1525931 (PMC11774933; doi:10.3389/fgene.2024.1525931)
Supplement: Supplementary file 1 [file Table2.xlsx]

## Sheet: DEGs in E15.5 embryos
Gene	baseMean	log2FoldChange	lfcSE	stat	pvalue
Gm2147	19.4772	-0.916214	0.424876	-2.15643	0.0310502
Slco5a1	29.7456	1.40012	0.421419	3.3224	0.000892459
Gm37509	2.19117	3.3214	1.59768	2.0789	0.037627
Crispld1	100.175	0.809268	0.254714	3.17717	0.00148721
Paqr8	171.431	0.660133	0.19203	3.43765	0.000586789
Col9a1	315.62	0.919876	0.456177	2.01649	0.0437489
Dst	2269.49	0.656697	0.305785	2.14757	0.0317477
Gm37233	55.0174	0.584607	0.270039	2.1649	0.0303954
Mstn	50.0282	1.25183	0.349118	3.58569	0.000336183
Satb2	15.6509	1.25437	0.493824	2.54011	0.0110819
Gm38387	8.06355	1.9758	0.720679	2.74158	0.00611436
Fn1	19895.6	0.941029	0.312602	3.01031	0.00260979
Gm5256	35.2793	-0.806878	0.317165	-2.54403	0.0109581
Ptprn	20.2826	1.60278	0.477108	3.35937	0.000781204
Scg2	4.81608	5.53935	1.41682	3.90969	9.24134e-05
Fam124b	39.8937	-0.757165	0.354667	-2.13486	0.0327722
Irs1	638.163	0.676694	0.166912	4.05419	5.03079e-05
Dner	11.3058	1.49823	0.637008	2.35198	0.0186739
B3gnt7	42.0429	0.788841	0.372137	2.11976	0.0340262
Sned1	197.129	0.600027	0.229038	2.61977	0.00879881
1810006J02Rik	18.7059	-0.9212	0.444918	-2.07049	0.0384062
Serpinb2	1.54118	3.9238	1.88076	2.08629	0.0369526
Tfcp2l1	114.127	0.637985	0.236902	2.69303	0.00708052
3830432H09Rik	34.1373	0.739772	0.31268	2.36591	0.0179857
Gpr39	11.1233	1.8049	0.640878	2.8163	0.0048581
Tmem163	116.865	0.702383	0.268219	2.61869	0.00882672
Gm38248	11.1868	1.50792	0.633633	2.3798	0.0173219
Slc45a3	69.8642	-0.607642	0.306614	-1.98178	0.0475035
Ren1	1.84108	-3.68963	1.59831	-2.30846	0.0209736
Gm38394	48.5135	0.610744	0.288344	2.11811	0.0341657
Syt2	4.61306	2.4439	1.00394	2.43432	0.0149199
Kif21b	219.988	0.888436	0.237491	3.74092	0.000183344
5730559C18Rik	3.90208	2.6476	1.11898	2.36608	0.0179774
Ptprc	73.8085	0.774988	0.297471	2.60525	0.00918066
Kcnt2	38.0293	0.684233	0.342178	1.99964	0.045539
Rgs18	9.88226	1.48084	0.750098	1.97419	0.0483599
Hmcn1	1925.98	0.868913	0.176725	4.91674	8.79971e-07
Npl	75.8947	0.70279	0.261598	2.68653	0.00721979
Rgs8	18.8858	1.50597	0.564867	2.66607	0.00767443
Cacna1e	23.8709	1.49957	0.431787	3.47295	0.000514781
Sec16b	82.255	0.589969	0.224974	2.62239	0.00873166
Pappa2	60.5969	1.13006	0.400731	2.82	0.00480239
Serpinc1	4.95526	-2.63865	1.30402	-2.02347	0.0430245
F5	17.9966	1.87232	0.645299	2.90147	0.00371411
Gm37860	1.69293	4.01106	1.78759	2.24383	0.0248433
Ildr2	170.282	0.779302	0.23247	3.35227	0.000801513
Lrrc52	2.22038	4.45066	1.70719	2.607	0.00913384
Fcgr3	123.653	0.694719	0.242154	2.86891	0.00411883
Apoa2	18.0839	-1.21143	0.505563	-2.3962	0.0165662
Slamf1	4.1863	2.27934	1.13245	2.01275	0.0441414
Cd84	37.9591	0.890331	0.355553	2.50408	0.0122772
Casq1	3479.65	0.728758	0.30424	2.39534	0.016605
Igsf9	147.523	0.8316	0.220462	3.77209	0.000161889
Ifi204	38.7344	0.903436	0.405908	2.22571	0.0260333
Gm16340	19.3445	-1.05034	0.501966	-2.09245	0.0363982
Gm37858	1.58551	-3.44542	1.59932	-2.1543	0.0312167
Cnih3	6.78943	2.11043	0.785683	2.68611	0.00722887
Tlr5	177.074	0.598194	0.171266	3.49277	0.000478038
Slc30a10	8.03327	1.64473	0.750346	2.19197	0.0283818
Kcnh1	19.6538	1.16872	0.555606	2.1035	0.035422
Syt14	36.7476	1.1077	0.389186	2.84619	0.00442452
Hsd11b1	22.0261	0.843902	0.395158	2.1356	0.0327117
Ccdc3	69.742	0.653855	0.269729	2.42412	0.0153457
Mrc1	336.362	0.799517	0.230986	3.46133	0.000537522
Clic3	39.3337	-0.753471	0.318019	-2.36926	0.0178237
Ptgds	748.648	-1.21982	0.530024	-2.30145	0.0213661
Notch1	1076.42	0.623355	0.194375	3.20697	0.00134142
Prrx2	370.932	0.585231	0.179267	3.26457	0.0010963
Ptges	60.6475	0.789777	0.298097	2.64939	0.00806364
Gm38299	1.35492	3.70874	1.87077	1.98247	0.047427
Scai	360.944	0.601156	0.169193	3.55308	0.000380744
Kif5c	43.054	0.627913	0.296314	2.11908	0.0340836
Lypd6	81.1351	0.770566	0.254481	3.02799	0.00246184
Pla2r1	73.6989	0.621679	0.221853	2.80222	0.00507527
Fap	77.0526	-0.686546	0.314374	-2.18385	0.0289732
Grb14	1418.28	-0.598425	0.142503	-4.19939	2.67638e-05
Lrp2	98.7546	0.981341	0.286238	3.42841	0.000607118
Ttn	18123.3	0.80965	0.275973	2.9338	0.00334837
Itga4	184.313	0.963485	0.446621	2.15728	0.0309842
Zfp804a	7.47793	1.67219	0.724283	2.30875	0.0209574
Itgav	1273.54	0.916177	0.182903	5.00907	5.46925e-07
Ypel4	85.2219	0.801407	0.277612	2.88678	0.00389201
Nr1h3	40.6288	-0.625464	0.305288	-2.04876	0.0404853
Gm13798	19.6057	-0.868508	0.426605	-2.03586	0.0417645
Cd44	955.694	0.608189	0.163175	3.72721	0.000193611
Ryr3	159.448	1.03591	0.251359	4.12122	3.76868e-05
Fmn1	76.5466	0.735543	0.272729	2.69698	0.00699722
Thbs1	2011.17	0.997065	0.197716	5.04292	4.5847e-07
Slc28a2	22.087	-1.43983	0.463263	-3.10803	0.0018834
Fbn1	3550.37	0.758032	0.1865	4.06452	4.81317e-05
Siglec1	26.0924	1.68235	0.517518	3.25081	0.00115077
Prnd	1.61152	-4.35151	1.65788	-2.62474	0.00867159
Lrrn4	250.62	0.680176	0.235408	2.88935	0.00386034
Snap25	10.5665	1.24662	0.593606	2.10009	0.035721
Ism1	21.7805	0.951234	0.474035	2.00667	0.0447844
Syndig1	33.8833	0.869114	0.391835	2.21806	0.0265506
Zfp345	1.74581	4.0941	1.70314	2.40386	0.016223
Necab3	11.4139	-1.28241	0.525295	-2.44132	0.0146338
Gm14168	9.19326	-1.20699	0.608156	-1.98467	0.0471812
Soga1	719.072	0.656318	0.181383	3.61842	0.000296411
Emilin3	102.784	0.957302	0.22564	4.2426	2.20941e-05
Matn4	160.163	0.706355	0.186403	3.78939	0.000151016
Fam65c	53.4479	0.868642	0.257661	3.37126	0.000748255
Dok5	92.7633	0.694067	0.244142	2.84288	0.0044708
Zbp1	7.16387	1.96879	0.775538	2.53861	0.0111292
Tubb1	37.0474	2.00349	0.83834	2.38982	0.0168564
Gata5	194.694	1.06096	0.424235	2.50087	0.0123887
Col9a3	265.712	0.694195	0.220731	3.14498	0.00166098
Zfhx4	42.0113	0.793641	0.345047	2.3001	0.0214427
Fabp4	2552.94	-0.772552	0.37332	-2.06941	0.0385077
BC002189	79.5906	0.864041	0.36743	2.35158	0.018694
Gm10259	38.0103	-0.874628	0.289772	-3.01833	0.00254172
8430422M14Rik	29.5402	-0.819076	0.341569	-2.39798	0.0164857
C230034O21Rik	6.07987	2.45759	0.927017	2.65108	0.00802355
Fat4	588.802	1.08114	0.364687	2.96457	0.00303107
Mgarp	131.897	0.670609	0.235413	2.84865	0.00439056
Frem2	480.252	0.771506	0.209564	3.68149	0.000231877
Mme	238.544	0.937761	0.188714	4.96922	6.72235e-07
B3galnt1	210.42	0.640584	0.149785	4.27668	1.89697e-05
Gria2	69.046	0.769881	0.330347	2.33052	0.0197785
Tmem154	38.7661	-0.592108	0.291823	-2.029	0.0424585
Fcrls	134.213	0.829281	0.251326	3.29963	0.000968135
Nes	2514.35	0.598935	0.134192	4.46326	8.07221e-06
S100a8	31.0513	1.15864	0.481967	2.40399	0.0162174
S100a9	49.0847	1.22816	0.393628	3.1201	0.00180787
Rorc	186.086	-0.588495	0.184043	-3.19759	0.00138581
Cgn	37.3151	0.903212	0.395963	2.28105	0.0225452
Hmgcs2	276.842	0.841672	0.234706	3.58607	0.000335702
M6pr-ps	11.9435	-1.11223	0.506822	-2.19451	0.0281987
Wnt2b	69.3758	1.02162	0.328229	3.11251	0.00185502
Gm38253	12.7429	1.29381	0.533529	2.425	0.0153082
Mybphl	115.62	0.850091	0.307703	2.7627	0.00573246
Celsr2	226.541	0.592979	0.206442	2.87238	0.00407395
Col11a1	405.248	0.718126	0.136256	5.2704	1.36126e-07
Gm42664	55.8471	0.751757	0.356506	2.10868	0.0349725
Synpo2	1648.73	0.618801	0.156322	3.95851	7.54198e-05
6330410L21Rik	10.2313	-1.74465	0.613374	-2.84435	0.00445025
Col25a1	113.082	0.640743	0.282172	2.27075	0.0231619
Lef1	78.4281	0.835093	0.265637	3.14374	0.00166806
Npnt	583	0.678177	0.327663	2.06974	0.0384766
Unc5c	169.329	1.17998	0.291533	4.0475	5.17673e-05
Bmpr1b	20.7804	1.09943	0.443027	2.48164	0.0130779
Gm42967	2.22275	3.36965	1.56255	2.15651	0.0310441
Ak5	17.4326	1.01525	0.503708	2.01554	0.0438476
St6galnac5	9.52479	1.9506	0.663745	2.93878	0.00329505
Clvs1	6.62614	1.68239	0.759664	2.21465	0.0267842
Gdf6	76.5916	1.68095	0.383863	4.37903	1.1921e-05
Rbm12b1	109.036	-0.585742	0.189716	-3.08746	0.00201872
Slc26a7	60.4545	0.944043	0.385849	2.44666	0.0144185
Mmp16	174.417	0.584322	0.209657	2.78704	0.00531917
Bach2	414.918	0.645542	0.16771	3.84917	0.000118521
Mdn1	467.447	0.696349	0.207242	3.36007	0.000779214
Cnr1	8.38464	1.56998	0.691254	2.27121	0.0231344
Gm6297	24.4155	-0.843766	0.37225	-2.26667	0.0234106
Gm12473	32.7505	0.750989	0.361647	2.07658	0.0378406
Trim14	12.1656	1.24112	0.584703	2.12265	0.0337835
Coro2a	12.1497	1.39853	0.55738	2.50912	0.0121034
Nr4a3	16.8603	0.91414	0.450144	2.03077	0.0422781
Grin3a	34.6538	0.939502	0.350871	2.67763	0.00741453
Palm2	212.204	0.78311	0.209602	3.73618	0.000186835
Svep1	241.215	0.977638	0.180658	5.41154	6.24865e-08
Susd1	202.899	0.651452	0.248453	2.62203	0.00874074
Pappa	65.4448	1.1539	0.370014	3.11852	0.00181765
Brinp1	82.3471	0.626469	0.243292	2.57496	0.0100251
Gm11221	14.0925	-1.06238	0.476229	-2.23082	0.0256934
Frem1	559.606	0.924819	0.187725	4.92646	8.37315e-07
Ttc39b	100.358	0.594416	0.221305	2.68595	0.00723231
Adamtsl1	262.434	0.629903	0.211141	2.98333	0.00285132
Dmrta1	21.9887	1.05889	0.448338	2.3618	0.0181862
Gm12691	14.7254	-1.06601	0.460593	-2.31442	0.0206447
Lrp8	48.3396	1.12109	0.340212	3.29526	0.000983305
Pdzk1ip1	19.9024	2.1047	0.728201	2.89027	0.00384908
Gm12866	29.1074	1.10247	0.350001	3.1499	0.00163324
Rims3	21.3907	1.20302	0.47519	2.53166	0.0113523
Maneal	7.42411	-1.44073	0.650184	-2.21588	0.0267
Csf3r	25.328	0.873807	0.392601	2.22569	0.0260353
Dlgap3	40.4337	0.607841	0.299141	2.03195	0.0421586
Lck	38.5707	0.854044	0.385716	2.21418	0.0268163
E330017L17Rik	80.0214	-0.747098	0.230866	-3.23606	0.00121191
Serinc2	82.7274	0.797858	0.23068	3.45873	0.000542735
A930004J17Rik	54.6264	0.816501	0.376055	2.17123	0.0299141
Tmem200b	146.943	0.69676	0.21193	3.28769	0.00101013
Slc30a2	15.8642	1.04161	0.499885	2.08371	0.0371868
Cnr2	15.8789	1.00726	0.482683	2.0868	0.0369066
C1qb	256.627	0.591527	0.208966	2.83074	0.0046441
Hspg2	9923.48	0.810855	0.290091	2.79518	0.00518709
Rap1gap	213.421	-0.594738	0.198985	-2.98886	0.0028002
Padi2	45.9943	0.726342	0.346497	2.09625	0.0360605
Epha2	343.11	0.763554	0.215556	3.54225	0.000396724
Tnfrsf1b	112.978	0.78128	0.23155	3.37413	0.000740495
Gm16503	3.85188	2.08999	1.0348	2.0197	0.0434144
Nppb	2477.9	1.31991	0.34715	3.80213	0.000143457
Nppa	8648.12	0.873397	0.15496	5.63628	1.73763e-08
Angptl7	232.307	0.860937	0.24572	3.50373	0.000458797
Rbp7	59.0387	-1.16417	0.393678	-2.95717	0.00310473
Megf6	1687.76	0.587425	0.123188	4.76854	1.85565e-06
Gm27202	29.0107	-0.684604	0.333791	-2.05099	0.0402676
Mmel1	11.9212	1.54364	0.586713	2.63099	0.00851355
Tmem88b	107.839	1.0799	0.344785	3.13211	0.00173556
Steap1	14.7426	1.2637	0.506274	2.49607	0.0125577
Abcb1a	42.3311	-1.04338	0.46397	-2.2488	0.0245251
Sema3e	21.8521	1.92444	0.619404	3.10692	0.00189045
Hgf	39.0804	0.772578	0.324968	2.37739	0.0174354
Cd36	3627.63	-0.607334	0.149176	-4.07125	4.67606e-05
Ccdc146	68.0975	-0.636762	0.244196	-2.60758	0.00911842
Gm5575	53.6647	-0.777749	0.277044	-2.80731	0.00499567
Asb10	132.132	-0.620008	0.249126	-2.48874	0.0128198
Dpp6	32.3166	1.61538	0.398873	4.04985	5.12499e-05
Kcnk3	799.309	0.772401	0.333733	2.31443	0.0206443
Dpysl5	75.3013	0.618322	0.304934	2.02772	0.0425888
Trim54	51.4518	0.801664	0.320345	2.5025	0.012332
Plb1	42.847	-0.610853	0.285363	-2.14062	0.0323047
Stk32b	41.1312	0.699873	0.338595	2.06699	0.0387351
Gm16223	2.12876	3.31242	1.64451	2.01423	0.0439855
Prom1	200.49	0.681189	0.221469	3.07578	0.00209952
Fam184b	9.14705	2.25752	0.791321	2.85285	0.00433288
Slit2	2912.99	1.13527	0.308116	3.68455	0.00022911
Sod3	19.8819	-1.29909	0.504726	-2.57385	0.0100575
Shisa3	45.9838	0.92075	0.305139	3.01747	0.00254891
Gabra4	87.7112	0.761503	0.219428	3.4704	0.000519679
Adgrl3	144.957	0.741825	0.208553	3.55701	0.000375104
Gm15626	39.2823	0.953193	0.354154	2.69147	0.00711389
Adamts3	122.878	0.632145	0.213638	2.95895	0.00308689
Ppbp	35.8931	2.63354	1.3052	2.01773	0.0436192
Fras1	877.003	0.935849	0.344325	2.71793	0.00656926
Bmp3	44.7726	0.742853	0.360441	2.06096	0.039307
Rasgef1b	3.35835	2.99998	1.35054	2.22132	0.0263293
Spp1	94.3221	-2.54397	0.580535	-4.38211	1.17533e-05
Abcg3	20.2599	1.0038	0.417272	2.40561	0.0161454
Lrrc8b	420.409	0.598151	0.170466	3.50892	0.000449926
Wscd2	151.555	0.670124	0.182438	3.67315	0.00023958
Ccdc60	15.6594	1.30218	0.491958	2.64694	0.00812229
Tesc	151.211	1.00033	0.211503	4.72964	2.24921e-06
Oas2	15.6165	1.29647	0.621862	2.08483	0.037085
Oas1a	17.5657	1.46698	0.630691	2.32599	0.0200191
P2rx7	68.8014	0.710306	0.280411	2.53309	0.0113062
Tmem132c	94.9893	0.786951	0.321912	2.44462	0.0145007
Gm15920	42.1801	-0.674123	0.296112	-2.27658	0.0228112
Ncf1	55.1871	0.678903	0.340129	1.99601	0.0459324
Ache	249.093	0.922075	0.167089	5.51847	3.41966e-08
Zan	12.217	1.3233	0.584477	2.26407	0.0235699
Nyap1	192.183	0.716231	0.206285	3.47205	0.000516503
Prkar1b	199.954	0.764229	0.179632	4.25441	2.09603e-05
Chst12	297.482	0.595908	0.175321	3.39895	0.000676445
Gm42502	2.65793	3.63767	1.50935	2.41009	0.0159486
Gm19617	15.962	-1.35386	0.467755	-2.89437	0.00379921
Gm15407	1.24964	3.57692	1.82333	1.96176	0.049791
Peg10	881.667	0.618451	0.159843	3.86911	0.000109235
RP23-365O8.4	1.35411	3.70086	1.79364	2.06332	0.0390824
Cav1	4902.2	-0.676362	0.321651	-2.10278	0.035485
Wnt16	81.8971	0.624145	0.215075	2.90199	0.00370803
Gm42549	3.71007	3.21204	1.29361	2.483	0.013028
Opn1sw	3.30675	4.96128	1.46759	3.38056	0.000723393
Cpa4	103.681	1.39224	0.516256	2.6968	0.00700102
Cpa5	28.7458	0.815168	0.383415	2.12607	0.0334972
Cpa1	114.278	-0.715127	0.268672	-2.66171	0.00777448
Mest	27015.5	0.606105	0.296673	2.043	0.041052
Plxna4	858.487	0.851474	0.18647	4.56627	4.9648e-06
Atp6v0a4	12.1499	-1.19457	0.49998	-2.38924	0.0168834
D630045J12Rik	189.09	0.686783	0.195187	3.51859	0.000433854
Hipk2	569.14	0.683685	0.205651	3.32448	0.000885821
Tbxas1	29.237	1.23307	0.494922	2.49145	0.0127223
Tmem178b	1.36761	3.71593	1.73242	2.14494	0.0319578
Epha1	103.98	0.753732	0.285388	2.64108	0.00826426
Zfp783	82.1171	0.683464	0.273821	2.49603	0.0125592
Gimap4	488.857	-0.584653	0.162083	-3.60713	0.000309599
Gpnmb	88.7898	-1.3126	0.25828	-5.08208	3.73318e-07
Nfe2l3	140.087	0.714805	0.204427	3.49663	0.000471181
Hoxa4	6.88513	2.00615	1.00262	2.0009	0.0454029
Scrn1	264.633	0.620229	0.190948	3.24816	0.00116154
Crhr2	285.238	-0.655095	0.178261	-3.67491	0.000237931
Ppp1r17	53.7452	0.959269	0.418929	2.28981	0.0220323
Pde1c	498.732	-0.601651	0.220614	-2.72717	0.00638805
Gprin3	118.062	0.86778	0.250893	3.45877	0.000542654
Grid2	26.2546	0.97051	0.42641	2.276	0.022846
Hpgds	45.8999	1.00446	0.287324	3.4959	0.000472461
RP23-402P24.7	167.055	-0.62391	0.199436	-3.12838	0.00175773
Reg3b	2.36124	3.45683	1.68031	2.05726	0.0396615
Cyp26b1	147.835	1.20242	0.529568	2.27057	0.023173
Add2	99.511	0.618395	0.250125	2.47235	0.0134229
Rab43	9.75109	1.20824	0.607663	1.98833	0.046775
RP23-4F16.11	4.85388	2.10386	0.956012	2.20066	0.0277598
Mgll	523.053	-0.749295	0.358689	-2.08898	0.0367095
RP23-370A2.6	4.49789	-2.07265	0.966769	-2.14389	0.0320414
Klf15	308.547	-0.674086	0.24209	-2.78444	0.00536198
4930590J08Rik	10.0659	1.23528	0.587535	2.10248	0.0355115
Prickle2	418.182	0.594721	0.151316	3.93031	8.48348e-05
RP24-358M18.2	34.4755	0.697299	0.335404	2.07898	0.037619
Ssu2	38.809	-1.33126	0.368682	-3.61085	0.000305195
RP23-89P21.6	12.161	1.33121	0.583707	2.28061	0.0225716
Tmem40	13.3111	1.62076	0.616452	2.62917	0.00855944
Zfp239	29.7563	0.823088	0.356165	2.31098	0.0208342
Tuba8	3.01357	2.84133	1.32758	2.14024	0.0323357
Rimklb	76.2156	0.726161	0.320683	2.26442	0.0235482
Mfap5	142.481	-0.792946	0.212501	-3.73149	0.000190349
Slc2a3	647.536	0.995018	0.402119	2.47444	0.0133445
Clstn3	30.4038	1.21677	0.393841	3.0895	0.00200492
Gnb3	89.8632	0.616009	0.257137	2.39565	0.0165909
Vwf	980.894	0.69959	0.186382	3.75353	0.000174363
Fgf23	22.001	2.5468	0.655877	3.88304	0.000103157
Pzp	11.5182	-2.21571	0.861195	-2.57283	0.010087
Clec1b	72.6978	0.589862	0.299857	1.96715	0.0491664
Clec1a	172.68	-0.633786	0.266368	-2.37936	0.0173426
1190002F15Rik	118.527	-0.659106	0.195346	-3.37405	0.00074072
Gprc5a	68.471	0.690416	0.270939	2.54824	0.0108269
Sox5	110.827	0.783373	0.236099	3.31799	0.00090668
Lrmp	38.441	0.733448	0.310142	2.36488	0.0180359
RP24-359O2.7	12.5508	1.9191	0.663635	2.8918	0.00383043
Tnnt1	5759.64	0.729338	0.181896	4.00964	6.08119e-05
C5ar1	28.5198	0.97321	0.35893	2.71142	0.00669958
A930016O22Rik	44.8644	-1.00706	0.370124	-2.72086	0.00651119
Exoc3l2	107.951	0.767027	0.289338	2.65097	0.00802609
Atp1a3	27.9371	0.969607	0.488103	1.98648	0.04698
Lrfn3	77.4688	0.621021	0.227838	2.72572	0.00641621
Tyrobp	110.154	0.581049	0.207882	2.79509	0.00518852
Aplp1	341.524	0.770896	0.215465	3.57782	0.000346473
Nphs1	2.78734	2.78448	1.37343	2.0274	0.0426219
RP23-349I9.14	2.20925	3.35674	1.62576	2.06472	0.0389496
Slc7a9	6.9335	1.94723	0.782797	2.48753	0.0128635
Rgs9bp	49.5862	0.736823	0.280026	2.63126	0.00850683
Plekhf1	189.764	-0.705732	0.216242	-3.26362	0.00109998
Iglon5	20.5965	1.1039	0.509313	2.16743	0.0302017
Cd33	31.1134	1.32305	0.489144	2.70483	0.00683399
RP23-455C13.7	1251.82	0.585775	0.192412	3.04439	0.00233155
Fam71e1	43.7163	0.712009	0.288158	2.4709	0.0134774
Gabrb3	99.0547	1.31448	0.315737	4.16321	3.13804e-05
Gm38393	59.4526	0.580986	0.282463	2.05685	0.0397002
ENSMUSG00000109321	6.99973	1.56168	0.768933	2.03097	0.0422576
Fam189a1	17.372	0.8781	0.442021	1.98656	0.0469715
ENSMUSG00000109539	12.0391	1.93238	0.605472	3.19153	0.00141523
Synm	198.548	0.810738	0.180976	4.47982	7.47065e-06
St8sia2	86.7029	0.665984	0.22546	2.9539	0.0031379
Slco3a1	712.78	0.850235	0.154815	5.49193	3.97569e-08
RP23-207N2.1	22.6962	-0.876707	0.373601	-2.34664	0.0189437
Bnc1	145.619	0.683224	0.254386	2.68578	0.00723608
Cemip	201.307	0.995844	0.235744	4.22425	2.39737e-05
Arnt2	287.396	0.794647	0.168253	4.72294	2.32465e-06
Dlg2	335.52	0.723163	0.193119	3.74465	0.000180647
4632427E13Rik	37.0694	0.733642	0.371973	1.9723	0.0485754
Capn5	155.336	0.645651	0.219989	2.93492	0.00333631
Wnt11	221.112	0.725687	0.224871	3.22712	0.00125042
Dgat2	335.837	-0.710149	0.23648	-3.003	0.0026733
Art5	24.0881	0.862832	0.381229	2.26329	0.0236178
Olfr608	5.52846	-1.65663	0.784123	-2.11272	0.034625
Hbb-bh1	106.23	2.46663	1.11924	2.20384	0.0275356
Hbb-y	5024.26	2.74018	1.03047	2.65915	0.00783377
Trim6	69.483	1.08564	0.317526	3.41907	0.000628365
Trim34a	91.7223	0.594586	0.19819	3.00008	0.00269909
Trim30a	47.6551	0.854622	0.319552	2.67444	0.00748552
Hpx	6.8201	-2.47402	0.891606	-2.77479	0.00552371
Gm1966	16.6818	1.62234	0.526989	3.07851	0.00208036
Igsf6	27.8701	1.08924	0.351026	3.10303	0.00191551
Prkcb	60.5625	0.913093	0.317258	2.87808	0.00400106
Zkscan2	184.364	0.702319	0.272178	2.58036	0.00986962
Hs3st4	52.483	0.861457	0.329575	2.61384	0.00895313
RP24-178G20.2	19.8278	-0.817789	0.411525	-1.98722	0.0468984
Lat	33.0308	1.07955	0.339299	3.1817	0.00146415
Sult1a1	128.642	-0.636103	0.212385	-2.99504	0.00274407
Coro1a	107.442	0.722848	0.233758	3.09229	0.0019862
Sez6l2	78.7133	-0.749047	0.260227	-2.87844	0.0039965
Itgal	84.0547	0.624393	0.289096	2.15981	0.0307873
Trim72	85.0914	0.91185	0.263459	3.46107	0.000538032
Fgfr2	483.096	0.664867	0.161902	4.10661	4.01513e-05
ENSMUSG00000110101	9.1164	-1.37757	0.649763	-2.12011	0.0339967
Dpysl4	84.634	0.633021	0.241121	2.62532	0.00865681
Cox8b	683.824	-0.895832	0.194406	-4.60806	4.06444e-06
B4galnt4	45.0093	1.21531	0.391182	3.10675	0.00189153
Muc2	6.15342	1.7859	0.909403	1.96381	0.0495518
Tnni2	238.465	0.837769	0.404721	2.06999	0.038453
Mir483	7.70022	1.73338	0.750693	2.30904	0.0209415
Kcnq1	677.026	-0.585703	0.190723	-3.07096	0.00213374
Kcnq1ot1	103.903	0.888494	0.277212	3.20511	0.00135011
Gm15418	18.4728	0.946118	0.463916	2.03942	0.0414083
F10	19.4667	0.948338	0.459207	2.06517	0.0389073
Tmem255b	15.2594	-1.26426	0.496505	-2.54633	0.0108863
Kbtbd11	121.216	0.750687	0.287135	2.61441	0.00893827
Atp7b	76.5811	1.04463	0.354605	2.9459	0.0032202
1810011O10Rik	281.607	-0.673078	0.157683	-4.26854	1.96753e-05
Ido2	3.17458	3.89981	1.45957	2.67189	0.0075425
Rab11fip1	128.081	0.710796	0.278592	2.55139	0.0107294
Adrb3	18.6683	1.42495	0.484476	2.94121	0.00326933
ENSMUSG00000109674	8.98123	1.67528	0.675703	2.47931	0.0131637
ENSMUSG00000109953	32.8237	-0.736788	0.330902	-2.22661	0.0259736
Fut10	233.999	-0.585886	0.165983	-3.5298	0.000415872
Nrg1	125.986	1.57877	0.28674	5.50591	3.67258e-08
Gm26578	5.43203	1.79254	0.874427	2.04996	0.0403683
ENSMUSG00000110369	4.05715	2.65115	1.11124	2.38576	0.0170439
Dusp4	217.49	0.896531	0.223726	4.00727	6.14245e-05
Gm9939	13.2147	-1.48103	0.510766	-2.89964	0.00373597
Gm16793	105.802	-0.664571	0.211299	-3.14517	0.00165991
Msr1	43.6475	1.03949	0.377251	2.75542	0.00586161
Mtmr7	112.258	0.849342	0.201408	4.21703	2.47543e-05
Gm5345	7.2721	-5.79728	1.2331	-4.7014	2.58387e-06
Fgl1	3.40037	-3.1778	1.25502	-2.53208	0.0113389
Gm16348	2.83307	-5.17386	1.40382	-3.68555	0.00022821
Fat1	2689.53	0.665688	0.19163	3.47382	0.000513115
Sorbs2	7698.49	-2.23334	0.177846	-12.5578	3.60431e-36
Sorbs2os	24.7745	1.31443	0.489556	2.68494	0.00725422
ENSMUSG00000110071	8.50318	-3.18373	0.750629	-4.24141	2.22119e-05
1700029J07Rik	37.6776	-1.45675	0.339115	-4.29573	1.7412e-05
Acsl1	2260.82	-0.871481	0.305002	-2.8573	0.00427268
Tenm3	434.261	0.704057	0.195698	3.59767	0.00032108
Gpm6a	292.341	0.588509	0.17701	3.32473	0.000885052
ENSMUSG00000110327	33.0644	1.07435	0.508934	2.11098	0.0347741
ENSMUSG00000109908	161.028	1.05651	0.478955	2.20586	0.0273936
Apela	36.0541	1.10066	0.527021	2.08845	0.0367572
Gm21807	5.54963	1.72983	0.859808	2.01188	0.0442329
Gm43263	1.66243	3.96716	1.81532	2.18538	0.0288613
Lpar2	101.142	0.596841	0.280739	2.12596	0.0335064
Yjefn3	38.3472	-0.695176	0.343641	-2.02298	0.0430757
Gdf15	26.8619	0.911826	0.430043	2.12032	0.0339794
Pde4c	21.0976	-1.07373	0.424546	-2.52912	0.0114349
ENSMUSG00000108900	16.4755	0.979269	0.485088	2.01875	0.0435136
Tmem221	5.46182	2.71051	0.982101	2.75991	0.00578175
Gm16091	67.2081	0.613755	0.259507	2.36509	0.0180259
Gm8054	13.4131	1.28367	0.51721	2.48191	0.0130679
Klf1	16.422	1.32376	0.65985	2.00616	0.0448396
Adcy7	253.502	0.667827	0.176319	3.78761	0.000152102
Sall1	418.394	0.642889	0.231508	2.77696	0.00548701
Irx5	325.674	0.652185	0.169738	3.8423	0.000121887
Irx6	82.9237	1.55103	0.784132	1.97802	0.0479264
Cdh8	24.2712	1.10196	0.458463	2.4036	0.0162346
Bean1	82.6019	-0.698383	0.351719	-1.98563	0.0470748
Tppp3	141.838	-0.661745	0.202688	-3.26485	0.00109523
Hsd11b2	6.4147	2.03012	0.840893	2.41424	0.015768
Crispld2	136.514	0.648914	0.231579	2.80213	0.00507658
Gm22	40.9755	0.824532	0.356939	2.31001	0.0208876
Piezo1	1424.38	0.595574	0.293464	2.02946	0.0424117
Tubb3	44.9513	1.54376	0.312271	4.94366	7.66708e-07
Dbndd1	34.1025	0.929965	0.357638	2.60029	0.00931439
Gm26397	4.68775	2.93011	1.13203	2.58836	0.00964336
Gucy1a2	32.4255	0.865166	0.341057	2.53672	0.0111895
Mmp12	6.87848	-2.21194	0.784262	-2.82041	0.0047963
Trpc6	20.7717	0.916656	0.413446	2.21711	0.0266154
Gm24455	45.1714	-0.761026	0.283787	-2.68169	0.00732521
Fat3	116.956	0.873297	0.209374	4.17099	3.03279e-05
ENSMUSG00000109564	64.2892	1.02524	0.332542	3.08306	0.00204887
Epor	46.5736	0.668971	0.308177	2.17074	0.0299511
Rgl3	41.6904	0.71723	0.31995	2.24169	0.0249814
Bmper	227.233	0.838317	0.179987	4.65766	3.19819e-06
Igsf9b	33.9232	1.14362	0.365092	3.13243	0.00173367
Ntm	552.083	0.597638	0.222048	2.69147	0.00711369
Adamts15	397.708	0.685681	0.22611	3.03251	0.00242528
Adamts8	525.788	0.688869	0.136006	5.06498	4.0844e-07
St14	40.3068	1.03796	0.298254	3.48014	0.000501161
Ddx25	54.7396	0.640846	0.264737	2.42069	0.0154911
Robo3	3.27418	2.35754	1.16517	2.02335	0.0430371
AW551984	494.727	0.823132	0.121569	6.77092	1.27965e-11
Sorl1	402.75	1.23942	0.413233	2.99932	0.0027058
Cxcr5	9.7732	-1.32544	0.567975	-2.33363	0.019615
Kmt2a	847.402	0.654439	0.322466	2.02948	0.0424096
Tagln	2508.24	0.661056	0.302052	2.18855	0.0286295
Apoa1	24.7033	-3.2655	1.28162	-2.54795	0.0108359
Thsd4	546.954	0.745213	0.221238	3.36838	0.000756123
Rasl12	129.644	-0.615934	0.228925	-2.69055	0.00713353
Rora	194.472	0.760045	0.266133	2.85588	0.00429172
Prtg	49.5385	0.861416	0.323873	2.65973	0.00782028
Wdr72	56.3095	-0.914752	0.274266	-3.33527	0.000852178
Col12a1	1215.59	0.900124	0.197209	4.56431	5.01135e-06
Tpbg	84.5887	0.612741	0.236908	2.58641	0.00969817
Gm16185	100.649	1.31139	0.331796	3.95239	7.73749e-05
Clstn2	36.3989	1.11517	0.393939	2.83084	0.00464266
Gm38077	35.1694	0.990078	0.335351	2.95236	0.00315355
Tlr9	9.34922	1.25257	0.6246	2.0054	0.0449202
Cacna2d2	1416.48	0.805373	0.372628	2.16133	0.0306697
Gm37963	27.6005	0.784982	0.379993	2.06578	0.0388492
Ngp	20.7035	1.76995	0.67742	2.61278	0.00898099
Arpp21	78.1169	0.679122	0.228898	2.96692	0.00300795
Trim71	5.24597	2.31437	0.982191	2.35633	0.0184565
Slc22a14	5.20702	1.96287	0.88006	2.23038	0.0257223
Acvr2b	69.2182	0.590903	0.252318	2.3419	0.0191859
Scn10a	116.733	-0.642293	0.177467	-3.61923	0.000295482
Hhatl	211.904	-0.605869	0.155671	-3.89198	9.94294e-05
Clec3b	21.3921	-1.77668	0.505571	-3.5142	0.000441085
Ccr1	35.097	0.674338	0.329767	2.04489	0.0408653
Ccr5	32.5412	1.15029	0.487814	2.35806	0.0183709
Esr1	7.43107	1.67795	0.713116	2.35298	0.0186236
Lrp11	55.0772	0.588459	0.267376	2.20087	0.0277454
Rab32	94.3789	0.722882	0.303043	2.38541	0.0170603
Hivep2	358.553	0.580451	0.166706	3.48189	0.000497893
Adgrg6	1021.51	1.03468	0.384307	2.69233	0.00709543
Arfgef3	27.4997	1.38219	0.456871	3.02535	0.00248346
Slc35d3	12.3487	1.49382	0.662056	2.25634	0.0240494
Pde7b	389.757	0.596991	0.196157	3.04344	0.00233889
Ctgf	1845.83	1.01226	0.182574	5.54438	2.95e-08
Rspo3	214.186	0.757184	0.177905	4.25611	2.08012e-05
Oit3	146.037	1.26185	0.476713	2.64698	0.00812133
Tmem26	140.317	0.665398	0.281109	2.36704	0.0179308
Pcdh15	13.8707	1.2219	0.500121	2.44321	0.0145571
Bcr	720.313	0.664512	0.207122	3.20832	0.00133515
Arid3a	213.489	0.622471	0.201078	3.09567	0.00196371
Igf1	1255.14	0.585871	0.16191	3.61849	0.000296323
Nr1h4	30.8025	0.707278	0.333023	2.12381	0.0336858
Slc17a8	12.8529	1.69157	0.558703	3.02767	0.00246446
1500026H17Rik	7.01278	-1.6788	0.669659	-2.50694	0.0121781
Plxnc1	558.896	0.634143	0.198129	3.20066	0.00137115
Dusp6	873.759	0.602914	0.178505	3.37758	0.000731256
Ptprq	15.4662	1.17922	0.552643	2.13379	0.0328604
Lyz2	730.321	0.899915	0.314152	2.86458	0.00417562
Lyz1	68.7796	0.76282	0.356288	2.14102	0.0322725
Cpm	32.7239	-0.744809	0.316146	-2.3559	0.018478
Lrp1	1606.92	0.996122	0.351577	2.83329	0.00460711
Osbp2	23.4188	-0.916574	0.395365	-2.3183	0.0204331
Mtfp1	306.995	-0.655146	0.168694	-3.88365	0.000102902
Gm11966	128.601	-0.604081	0.21707	-2.78289	0.00538771
Adcy1	99.5772	0.877417	0.280728	3.12551	0.00177497
Plek	115.039	1.18492	0.59307	1.99794	0.0457236
Hba-x	1506.22	2.05813	0.97525	2.11036	0.034827
Fgf18	108.42	-0.65879	0.244858	-2.6905	0.00713448
Kcnmb1	119.172	0.705591	0.233636	3.02005	0.00252735
Lcp2	39.1157	0.715247	0.322091	2.22064	0.0263756
Fam196b	9.57134	1.67489	0.620678	2.69849	0.00696549
Slit3	485.055	0.680088	0.204165	3.33107	0.000865128
Gabrb2	34.4606	0.76846	0.366011	2.09955	0.0357682
C1qtnf2	56.1285	-0.815122	0.273824	-2.97681	0.00291261
Gm12167	3.0048	-3.07259	1.24251	-2.4729	0.0134023
Col23a1	971.272	0.915624	0.342657	2.67213	0.00753711
Shroom1	76.6048	0.660388	0.287704	2.29537	0.0217117
Gpx3	9418.79	0.741987	0.160421	4.62526	3.74129e-06
Tnfrsf13b	30.2186	0.782998	0.337644	2.319	0.0203949
Fam83g	28.6588	0.902807	0.421965	2.13953	0.0323929
Hs3st3b1	89.6161	0.982578	0.328525	2.99088	0.00278175
Dhrs7c	278.566	-1.15589	0.564455	-2.04779	0.0405806
Gp1ba	48.3445	0.700389	0.332312	2.10763	0.0350634
Gm12319	85.0639	-0.772173	0.21783	-3.54485	0.000392843
Rilp	158.4	-0.696827	0.210294	-3.31358	0.000921102
Slc43a2	150.115	0.59205	0.184046	3.21685	0.00129605
Vtn	12.0434	-2.509	0.846991	-2.96225	0.00305402
Rab11fip4	8.18449	1.54323	0.729962	2.11412	0.0345047
Slfn2	58.0465	0.823699	0.319505	2.57805	0.009936
Dhrs11	663.606	-0.758484	0.174343	-4.35053	1.35806e-05
Car4	12.9535	1.85645	0.749354	2.4774	0.0132344
Tex14	4.58422	3.48015	1.26371	2.75391	0.00588881
Mpo	16.6876	1.39324	0.675273	2.06323	0.039091
Ngfr	95.6859	0.872122	0.219082	3.9808	6.86843e-05
Gpr179	6.39351	1.80426	0.80487	2.24168	0.0249823
Gm11613	51.1155	-0.637065	0.275116	-2.31563	0.0205785
Ppp1r1b	617.376	-0.612803	0.170571	-3.59266	0.000327318
Pnmt	8.00603	1.48807	0.72871	2.04206	0.0411457
Krt19	615.696	0.915012	0.190363	4.80666	1.53471e-06
Krt14	17.4769	1.56525	0.527218	2.96889	0.00298877
Krt17	22.3013	0.885331	0.421922	2.09833	0.0358763
Etv4	244.719	0.787759	0.180393	4.36691	1.26014e-05
Cd300lg	164.943	-0.729964	0.175365	-4.16254	3.14726e-05
Gfap	4.72516	1.74862	0.888275	1.96856	0.0490036
Rprml	1.25503	3.58576	1.79011	2.0031	0.0451668
Wnt9b	62.0127	1.06531	0.422014	2.52435	0.0115913
Itgb3	279.766	0.82303	0.19693	4.17931	2.924e-05
Tanc2	982.525	0.769658	0.183593	4.19221	2.76253e-05
Gm11716	84.6707	-0.797121	0.275521	-2.89314	0.00381412
Sox9	351.625	0.630485	0.152702	4.12886	3.64569e-05
Sdk2	211.538	0.767608	0.240235	3.19524	0.00139717
Cd300lb	13.0716	1.11611	0.53885	2.07128	0.0383325
AF251705	23.6546	0.7836	0.386929	2.02517	0.0428494
Cd300lf	6.08191	1.74237	0.789634	2.20656	0.027345
Fads6	91.9707	0.583452	0.254691	2.29082	0.0219736
Smim6	13.4418	-1.07344	0.524511	-2.04655	0.0407024
Gm11744	9.46697	-1.69308	0.601371	-2.81537	0.00487213
Mgat5b	56.6468	0.686812	0.33776	2.03343	0.0420087
Lgals3bp	246.112	0.602496	0.233583	2.57937	0.00989812
Rnf213	545.846	0.686624	0.193965	3.53993	0.000400235
Nptx1	56.253	0.718964	0.321668	2.23511	0.0254101
Mfsd2b	61.2491	0.767706	0.328521	2.33686	0.0194466
Ntsr2	1.52783	-3.42591	1.63077	-2.10079	0.0356594
Greb1	42.3565	1.02535	0.323272	3.17179	0.00151502
Gm22748	3.93824	2.17622	1.08708	2.00189	0.0452962
Gm10478	14.3321	-1.08112	0.461565	-2.3423	0.0191655
Sntg2	69.6587	0.618329	0.289098	2.13882	0.0324501
Meox2	140.65	-0.926476	0.277574	-3.33776	0.000844553
4930447C04Rik	85.9997	0.740899	0.297655	2.48912	0.012806
Syne2	1037.09	0.876813	0.315234	2.78147	0.00541141
Map3k9	24.0353	1.53002	0.531663	2.87779	0.00400467
Fos	82.7602	0.725174	0.368548	1.96765	0.0491084
Foxn3	356.944	0.615423	0.160405	3.83668	0.000124708
Ifi27l2a	20.9778	1.5703	0.671614	2.33811	0.0193818
Serpina9	8.83529	2.2007	0.824607	2.66878	0.00761267
Serpina3g	17.9389	0.99165	0.468043	2.11872	0.0341144
Serpina3i	2.16801	4.41767	1.79811	2.45684	0.0140165
Serpina3n	14.9785	1.33779	0.528802	2.52985	0.0114112
Clmn	59.8987	0.839728	0.278385	3.01642	0.00255776
D430019H16Rik	106.81	0.76195	0.247181	3.08255	0.00205233
1700001K19Rik	8.27742	1.54875	0.689974	2.24465	0.0247905
Pld4	68.7684	0.824089	0.267795	3.07731	0.00208876
Lyst	253.362	0.687194	0.194146	3.53958	0.000400765
Gli3	307.523	0.626802	0.170668	3.67263	0.000240064
Inhba	110.948	0.582014	0.293752	1.98131	0.047556
Nme8	9.91604	-1.39649	0.579859	-2.40833	0.0160256
Aoah	17.2293	1.00956	0.444601	2.27071	0.0231643
Gm11335	40.9672	-0.658849	0.309919	-2.12588	0.0335136
Hist1h2be	16.9467	-0.903485	0.451479	-2.00116	0.0453746
Slc22a23	669.363	0.610447	0.182421	3.34636	0.000818806
Tgfbi	1679.36	0.950728	0.382242	2.48724	0.0128738
ENSMUSG00000110086	3.19907	2.93189	1.36004	2.15574	0.031104
Gm6478	14.1039	-1.11545	0.517533	-2.15533	0.0311363
Tert	61.9526	0.595711	0.292026	2.03993	0.0413577
1700023H06Rik	2.37501	3.46926	1.53391	2.26171	0.0237154
Edil3	111.19	0.984503	0.282696	3.48255	0.000496653
Hapln1	403.799	1.29969	0.527188	2.46532	0.013689
Vcan	7864.77	0.876196	0.185248	4.72986	2.24674e-06
Thbs4	1808.4	0.665804	0.133981	4.9694	6.71587e-07
Snora47	2.91703	2.73677	1.35042	2.02661	0.0427023
Iqgap2	322.347	0.659633	0.202736	3.25365	0.00113933
5330416C01Rik	18.8753	1.3915	0.576411	2.41408	0.0157751
Elovl7	60.3116	-0.678799	0.251919	-2.69451	0.00704921
Fst	33.0872	1.00609	0.41716	2.41177	0.0158752
Emb	110.025	0.896133	0.30317	2.95588	0.00311778
Hcn1	7.43716	1.71726	0.725938	2.36557	0.0180023
Gm21967	120.92	-0.721462	0.212908	-3.38861	0.00070249
Asb14	32.9745	-0.848334	0.337228	-2.51561	0.0118827
Mustn1	34.6818	-0.823393	0.303741	-2.71084	0.00671138
Stab1	2044.47	0.684531	0.290896	2.35318	0.0186136
Rbp3	1.91537	4.20026	1.6349	2.56912	0.0101956
Grid1	21.856	0.815552	0.412769	1.97581	0.0481765
Bmp4	293.344	0.583541	0.231314	2.52272	0.0116449
Amer2	7.43047	1.50123	0.712128	2.10809	0.035023
Defb42	29.1187	1.2958	0.358578	3.61372	0.00030183
Blk	32.137	1.16505	0.394571	2.9527	0.00315012
Scara3	349.811	0.696506	0.18965	3.67258	0.00024011
Clu	3831.81	0.982558	0.172553	5.69425	1.23915e-08
Stmn4	146.497	1.01034	0.498522	2.02667	0.0426959
Nefm	19.5862	1.27348	0.499397	2.55003	0.0107712
Adamdec1	18.5845	1.28394	0.516351	2.48657	0.0128981
Phyhip	38.0103	-1.32898	0.366868	-3.62249	0.000291775
Pcdh8	2.09796	3.31082	1.67299	1.97898	0.0478178
Olfm4	9.81553	2.7518	0.751675	3.66089	0.000251341
Pcdh9	57.4397	0.751877	0.276767	2.71665	0.00659473
Klf12	63.881	0.621112	0.281426	2.20702	0.0273128
Gpc5	3.41609	3.05397	1.3203	2.31309	0.0207178
Fyb	49.2539	0.699173	0.320877	2.17894	0.029336
Gdnf	24.5637	1.10729	0.401336	2.75901	0.0057977
Fbxl7	98.6099	0.991087	0.21919	4.52158	6.13799e-06
Fam105a	46.0835	0.836946	0.314286	2.66301	0.00774454
Ctnnd2	14.6983	1.04617	0.49088	2.13121	0.0330719
Gm6361	9.598	1.52806	0.640304	2.38646	0.0170113
Angpt1	686.826	0.643057	0.211997	3.03334	0.00241866
Pkhd1l1	224.997	0.626304	0.255288	2.45332	0.0141544
9930014A18Rik	32.8224	0.761861	0.354143	2.15128	0.0314542
Kcnq3	24.6442	1.53244	0.474214	3.23153	0.00123129
Sla	45.6036	0.796126	0.275562	2.8891	0.00386349
Gpihbp1	277.224	-0.588304	0.233992	-2.51421	0.01193
Apol9b	1.54118	3.9238	1.88076	2.08629	0.0369526
Csf2rb2	23.5289	0.991354	0.438212	2.26227	0.0236807
Csf2rb	49.4257	0.987993	0.358484	2.75603	0.00585077
Rac2	73.0211	0.842642	0.304007	2.77179	0.00557496
Scube1	461.766	0.616198	0.155935	3.95163	7.76204e-05
1810021B22Rik	33.0405	-0.644506	0.315926	-2.04005	0.041345
Adm2	9.83105	2.19992	0.903856	2.43393	0.0149361
Cntn1	8.6397	1.44686	0.675674	2.14136	0.0322452
Adamts20	64.3551	1.00638	0.29154	3.45194	0.000556562
Nell2	33.8499	1.32738	0.486912	2.72611	0.00640864
Col2a1	419.22	1.3489	0.446667	3.01992	0.00252845
Rnd1	39.9367	0.608965	0.306577	1.98634	0.0469957
Prph	9.41197	2.47494	0.74394	3.3268	0.000878484
1700120C14Rik	57.7326	-0.853906	0.285453	-2.99141	0.00277695
Krt7	176.352	0.662312	0.255616	2.59104	0.00956859
Krt8	145.484	0.875579	0.200678	4.36311	1.28225e-05
Krt18	244.065	0.659683	0.164471	4.01094	6.04771e-05
Itgb7	11.5771	1.32143	0.551692	2.39523	0.0166098
Nckap1l	140.504	0.642881	0.20471	3.14045	0.00168691
ENSMUSG00000109857	6.19657	1.73737	0.860499	2.01903	0.0434845
Efcab1	16.5576	1.12072	0.522183	2.14622	0.0318551
Etv5	757.674	0.806951	0.186889	4.31781	1.57583e-05
Dgkg	13.6274	1.10947	0.531169	2.08872	0.0367325
Ahsg	99.3457	-1.05242	0.343908	-3.06019	0.00221199
Lpp	1189.38	0.72197	0.170187	4.24222	2.21322e-05
Trp63	12.5892	-1.20813	0.496531	-2.43314	0.0149683
Gm4524	58.3312	0.7693	0.302379	2.54416	0.0109541
P3h2	458.75	0.913999	0.202477	4.51409	6.35889e-06
Uts2b	3.67968	4.14945	1.62017	2.56112	0.0104337
Stfa1	19.5919	1.23352	0.503939	2.44775	0.0143752
Gpr156	19.4642	1.15729	0.457863	2.52759	0.0114848
Pla1a	62.2824	-0.94046	0.352651	-2.66683	0.00765713
Gm15530	3.68908	-2.33306	1.00249	-2.32726	0.0199514
Zbtb20	523.164	0.785243	0.197482	3.97627	7.00047e-05
Cd200r1	18.0451	1.06751	0.488777	2.18404	0.0289592
Vgll3	61.1427	0.615103	0.257701	2.38689	0.0169915
Robo1	1566.07	0.784746	0.148123	5.29793	1.17124e-07
Robo2	266.528	0.606065	0.167348	3.62158	0.000292806
Gm37694	10.1007	1.62749	0.616101	2.6416	0.00825145
D16Ertd472e	81.4598	0.650093	0.227633	2.85588	0.00429174
Tmprss2	1.36303	3.7151	1.88774	1.96802	0.0490662
T	15.933	-1.29781	0.516819	-2.51116	0.0120336
Pde10a	65.2981	0.590922	0.272879	2.16551	0.0303486
Lnpep	845.576	0.61923	0.163203	3.79424	0.000148095
Has1	3.64466	4.0838	1.50288	2.71732	0.00658127
Flywch2	28.2506	0.668479	0.340249	1.96467	0.049452
Sstr5	2.08544	4.33766	1.72759	2.51082	0.0120452
Scube3	84.0453	0.740052	0.3522	2.10122	0.0356213
Fgd2	38.5767	0.766688	0.367995	2.08342	0.0372129
Gm17276	1.52096	3.83702	1.74159	2.20316	0.0275832
Zfp871	425.911	0.677918	0.197254	3.43677	0.000588692
Myo1f	68.6833	0.6546	0.254817	2.5689	0.0102021
Angptl4	173.058	0.611087	0.218713	2.79402	0.00520577
H2-Ab1	99.3061	1.7281	0.336754	5.13164	2.87223e-07
Tnxb	532.645	0.780231	0.370461	2.10611	0.035195
C4b	17.6662	2.5908	0.685216	3.781	0.0001562
Hspa1b	45.3147	0.791986	0.305972	2.58843	0.00964149
Apom	6.54601	-2.19241	0.895733	-2.44761	0.0143807
Gm25128	1.41109	3.71667	1.78286	2.08467	0.0370996
H2-T24	28.8382	1.13374	0.454988	2.49181	0.0127096
Capn11	27.0223	3.78194	1.61189	2.34628	0.0189621
Treml2	17.389	1.65759	0.644663	2.57125	0.0101333
Vav1	40.6273	0.853475	0.367879	2.31999	0.0203415
Lama1	20.2923	1.38016	0.574388	2.40284	0.0162685
Alk	15.3673	1.51708	0.557173	2.72282	0.0064728
Ltbp1	2961.8	0.781998	0.187368	4.1736	2.99825e-05
Cyp1b1	31.922	1.36224	0.495583	2.74877	0.00598194
Greb1l	139.416	0.61914	0.245783	2.51905	0.0117672
Gm7936	21.759	-1.01398	0.447253	-2.26713	0.0233825
ENSMUSG00000109836	43.6118	0.697055	0.328354	2.12287	0.0337646
Pcdhac2	5.18972	2.6493	1.03053	2.57082	0.0101459
Pcdhga4	38.1895	0.771644	0.348802	2.21227	0.0269481
Pcdhga8_2	25.1695	1.23056	0.379959	3.23867	0.00120088
Pcdhga11	54.6	0.626162	0.267548	2.34037	0.0192644
Pcdhgc5	15.4906	1.25016	0.471648	2.65063	0.00803416
Kctd16	13.9229	1.14324	0.503019	2.27276	0.0230409
Megf10	76.7482	1.03844	0.269039	3.85982	0.000113469
Fbn2	4807.42	0.796287	0.169672	4.6931	2.69099e-06
Gm26507	40.8792	0.983926	0.3755	2.62031	0.00878498
Gm4951	6.08092	1.95474	0.929337	2.10337	0.0354338
Iigp1	147.299	1.21574	0.257389	4.72337	2.31968e-06
Csf1r	576.839	0.746981	0.203047	3.67886	0.000234281
Mir143hg	12.1135	1.22868	0.569875	2.15605	0.0310798
Ablim3	272.35	-0.913636	0.402827	-2.26806	0.0233255
Apcdd1	509.682	0.620329	0.152126	4.07774	4.5476e-05
Piezo2	338.52	0.687986	0.179894	3.82439	0.000131098
Myo5b	58.2517	-0.610958	0.302468	-2.01991	0.0433927
4930465K10Rik	1.55525	3.86078	1.739	2.22012	0.0264109
Sall3	61.5889	1.14785	0.345817	3.31923	0.000902666
Carns1	6.19204	-1.43074	0.718574	-1.99108	0.0464716
Syt12	18.4452	0.922063	0.446475	2.06521	0.0389036
Actn3	25.2907	1.57637	0.408415	3.85974	0.000113507
Npas4	31.3844	0.933816	0.358398	2.60553	0.00917334
4930481A15Rik	54.65	-0.678636	0.338476	-2.00498	0.0449654
Ccdc88b	30.7387	0.754294	0.371883	2.02831	0.0425288
Fermt3	127.974	0.640425	0.273716	2.33974	0.019297
Myrf	596.329	1.02981	0.413979	2.48759	0.0128614
Slc15a3	41.4009	0.834782	0.322289	2.59016	0.00959305
Ms4a4a	24.2385	1.04403	0.402438	2.59425	0.00947968
Gna14	17.8083	-0.861333	0.432171	-1.99304	0.0462575
Pcsk5	476.654	0.593248	0.173785	3.41369	0.00064089
Trpm6	19.024	-1.23983	0.438084	-2.83013	0.00465289
Tmem2	3035.19	0.698335	0.188086	3.71284	0.000204946
Gm9938	65.9528	0.592322	0.254828	2.3244	0.020104
Glis3	53.7106	0.615611	0.310754	1.98103	0.0475885
Gldc	47.0027	1.05038	0.437808	2.39918	0.0164319
Slc16a12	452.105	0.844326	0.379647	2.22398	0.02615
Htr7	3.39468	3.07048	1.3591	2.25921	0.0238705
Ankrd1	23014.3	0.692669	0.138768	4.99158	5.98876e-07
Pik3ap1	29.4439	1.01446	0.391573	2.59073	0.00957722
Gm340	50.4633	0.793814	0.302156	2.62717	0.00860981
Scd4	83.7901	-0.897045	0.345978	-2.59278	0.0095203
Sema4g	143.687	0.580952	0.268679	2.16225	0.0305987
Kcnip2	134.011	-1.35872	0.635427	-2.13828	0.032494
Gfra1	110.532	1.19245	0.310739	3.83748	0.000124304
Dgkk	910.902	0.765654	0.139358	5.49414	3.92628e-08
Cybb	87.9422	0.71217	0.271996	2.61831	0.00883674
Zcchc12	77.8123	0.630435	0.237313	2.65656	0.00789423
Sowahd	1.72532	4.03975	1.69017	2.39014	0.0168418
Igsf1	83.0829	-0.689667	0.212032	-3.25266	0.00114331
Mir322	4.22333	2.25209	1.10866	2.03137	0.0422177
Gm7173	10.0231	1.28615	0.606537	2.12049	0.0339649
Pcyt1b	90.1137	0.623751	0.242248	2.57485	0.0100285
Gm14829	1.11882	-3.837	1.82992	-2.09681	0.0360103
Il2rg	81.6174	-0.616926	0.213527	-2.88922	0.00386201
Atp7a	332.446	0.823654	0.178099	4.62469	3.7516e-06
Fndc3c1	39.198	1.01942	0.352351	2.89318	0.00381357
Pof1b	1.49369	3.84782	1.72053	2.23641	0.0253248
Klhl4	1296.27	0.636211	0.186737	3.40699	0.00065683
Pcdh11x	36.9387	0.798969	0.322676	2.47608	0.0132835
Gm7841	10.6514	-1.36388	0.57598	-2.36793	0.0178879
Bex2	107.153	0.857576	0.266751	3.21489	0.00130495
Amot	450.052	0.693547	0.173379	4.00018	6.32937e-05
Wnk3	60.0915	1.11306	0.295467	3.76712	0.000165145
Egfl6	95.3748	0.941633	0.246724	3.81655	0.000135332
Gm21857	4.98434	-2.40202	1.06365	-2.25828	0.0239283
