# Supplementary material for: Increased cardiac macrophages in Sorbs2-deficient hearts: revealing a potential role for macrophage in responding to embryonic myocardial abnormalities
Source: Front Genet. 2025 Jan 15;15:1525931. doi: 10.3389/fgene.2024.1525931 (PMC11774933; doi:10.3389/fgene.2024.1525931)
Supplement: Supplementary file 2 [file Table3.xlsx]

## Sheet: DEGs in E18.5 embryos
Gene	baseMean	log2FoldChange	lfcSE	stat	pvalue
Adat3	45.3712	-0.571214	0.278136	-2.05372	0.0400024
Yars2	606.797	-0.557344	0.19745	-2.8227	0.00476207
Ccbl2	219.735	-0.540552	0.228036	-2.37046	0.0177659
Ptgds	2505.38	-0.533608	0.136262	-3.91605	9.00107e-05
Rgs2	363.549	-0.50632	0.23872	-2.12098	0.0339235
Commd1	65.0047	-0.503429	0.252497	-1.9938	0.0461735
5830415F09Rik	83.2191	-0.498575	0.233351	-2.13659	0.0326312
Bckdhb	949.466	-0.492379	0.153036	-3.2174	0.00129357
Myl9	12779.8	-0.4887	0.181654	-2.69028	0.00713926
Metrnl	283.984	-0.480826	0.214384	-2.24283	0.024908
Acyp2	196.821	-0.480148	0.22591	-2.12539	0.0335541
Nubp2	297.618	-0.47318	0.214209	-2.20897	0.0271768
Taf5l	469.536	-0.467482	0.23017	-2.03103	0.0422523
Shmt1	593.402	-0.459296	0.194825	-2.35748	0.0183996
Echdc3	148.002	-0.451978	0.174576	-2.589	0.00962545
Ttc30b	183.563	-0.451292	0.205891	-2.1919	0.0283871
F3	142.935	-0.447688	0.226521	-1.97637	0.0481133
Cdk2ap2	324.282	-0.443302	0.214223	-2.06935	0.0385133
Rnls	128.148	-0.438898	0.221836	-1.97848	0.0478747
Exosc2	286.299	-0.436978	0.200634	-2.17799	0.0294071
Aga	261.722	-0.428675	0.179784	-2.38439	0.0171076
Opn4	92.7834	-0.427256	0.199095	-2.14599	0.0318735
Eci1	3233.81	-0.426203	0.127481	-3.34326	0.000828002
Wbscr16	420.988	-0.425656	0.149233	-2.85229	0.00434052
Aldh4a1	380.447	-0.424915	0.137639	-3.08718	0.00202067
Coq6	1582.46	-0.424822	0.172903	-2.457	0.0140103
Bcat2	1801.56	-0.424651	0.211282	-2.00988	0.0444443
Mccc2	571.617	-0.421894	0.184269	-2.28955	0.0220473
Mthfd1	799.631	-0.421433	0.214418	-1.96547	0.04936
Mreg	98.2958	-0.420643	0.173498	-2.42449	0.0153301
Ackr3	329.787	-0.413653	0.152785	-2.70743	0.00678071
Acaa2	7590.6	-0.413037	0.147242	-2.80515	0.00502925
Zfyve21	739.221	-0.412584	0.13713	-3.00871	0.00262355
Mrpl41	734.727	-0.41181	0.180543	-2.28095	0.0225514
Adssl1	2543	-0.406283	0.0831843	-4.88413	1.03884e-06
Pus1	287.927	-0.404736	0.196486	-2.05987	0.0394108
Naaa	140.746	-0.404452	0.192702	-2.09884	0.0358306
Tmem143	538.948	-0.400482	0.159674	-2.50812	0.0121374
Slc25a5	12146.6	-0.399725	0.152552	-2.62026	0.00878618
Tomm40	1893.78	-0.398776	0.163213	-2.44329	0.0145541
Zfp606	178.979	-0.397478	0.143552	-2.76888	0.0056249
Asb10	284.043	-0.393073	0.18048	-2.17793	0.0294109
Rita1	217.285	-0.390733	0.181915	-2.14789	0.0317227
Ndufa4	7468.14	-0.388499	0.182406	-2.12986	0.0331833
Rmdn1	434.205	-0.38583	0.128786	-2.9959	0.00273639
Tefm	232.106	-0.384983	0.174592	-2.20504	0.0274511
Mrps22	695.538	-0.382262	0.182499	-2.09459	0.0362071
Pole2	161.981	-0.382165	0.173092	-2.20788	0.0272529
Chst14	229.461	-0.380991	0.192041	-1.9839	0.0472667
Phb	4999.58	-0.376885	0.188565	-1.9987	0.0456404
Thoc6	300.303	-0.374353	0.1789	-2.09253	0.036391
Bola1	321.147	-0.369781	0.159893	-2.31268	0.0207401
Pcyt2	1273.92	-0.368722	0.161326	-2.28556	0.0222798
Samm50	3939.09	-0.366981	0.161608	-2.27081	0.0231586
Dhodh	462.385	-0.366569	0.146819	-2.49674	0.012534
Echs1	4034.42	-0.366262	0.16936	-2.16263	0.0305698
Mrpl20	676.24	-0.365916	0.16216	-2.25651	0.0240389
Gpatch4	267.428	-0.364955	0.153893	-2.37149	0.0177167
Dpcd	363.767	-0.363596	0.179856	-2.0216	0.0432175
Mtfp1	709.596	-0.363405	0.158615	-2.29112	0.0219567
Macrod1	2344.08	-0.360187	0.137599	-2.61765	0.00885379
Gcdh	844.167	-0.359577	0.142642	-2.52083	0.0117078
Mrps28	862.123	-0.358801	0.164678	-2.17881	0.0293457
Idi1	325.319	-0.358245	0.169304	-2.11598	0.0343462
Tufm	3955.39	-0.355045	0.17734	-2.00205	0.0452789
Tinagl1	1423.27	-0.353366	0.116714	-3.02762	0.00246489
Xrcc2	145.771	-0.351073	0.171064	-2.05229	0.0401412
Arl6ip6	445.304	-0.350902	0.161277	-2.17577	0.0295727
Qrsl1	423.718	-0.349355	0.127529	-2.73942	0.0061548
Pif1	293.715	-0.348319	0.16844	-2.06791	0.0386484
Coq3	473.903	-0.34816	0.152944	-2.27639	0.0228225
Ndufv1	8469.3	-0.347019	0.151133	-2.29611	0.0216695
Asah1	648.548	-0.344752	0.125403	-2.74916	0.00597474
Slc25a4	54071.8	-0.344184	0.121286	-2.83779	0.00454267
Spc24	609.83	-0.344173	0.123523	-2.78632	0.00533109
Chrac1	888.165	-0.341509	0.163822	-2.08464	0.0371022
Chaf1b	370.03	-0.339335	0.156277	-2.17137	0.0299035
Atp5g3	15949.3	-0.33639	0.129953	-2.58856	0.0096379
Imp3	748.199	-0.33569	0.155654	-2.15664	0.0310336
Mdh1	26978.2	-0.334606	0.12238	-2.73416	0.00625406
Sdhd	7914.96	-0.334367	0.128156	-2.60905	0.00907931
Tmem70	1225.76	-0.334263	0.138926	-2.40605	0.0161262
Mrps31	705.308	-0.333968	0.146165	-2.28487	0.0223204
Ndufs8	3136.57	-0.333229	0.121001	-2.75394	0.00588829
Rtca	359.996	-0.333015	0.152105	-2.18937	0.0285702
Mlycd	742.067	-0.332657	0.144402	-2.30369	0.0212402
Chchd2	7322.02	-0.331811	0.143267	-2.31603	0.0205567
Nt5dc2	2929.43	-0.330511	0.110722	-2.98506	0.00283527
Cdc20	1666.64	-0.329447	0.161213	-2.04355	0.0409976
Taf11	475.284	-0.328303	0.122934	-2.67056	0.00757246
Ldhb	20416.3	-0.326015	0.146357	-2.22753	0.025912
Sdhb	9733.95	-0.324953	0.125731	-2.58452	0.00975159
Hspa9	12846.6	-0.322333	0.151695	-2.12488	0.0335968
Idh3g	7401.09	-0.321914	0.110708	-2.90778	0.00364
Ruvbl1	606.469	-0.321686	0.141642	-2.27112	0.0231399
Serhl	200.787	-0.320555	0.160161	-2.00146	0.0453433
Tex264	551.59	-0.319536	0.15933	-2.0055	0.0449094
Idh3b	8237.37	-0.317671	0.110439	-2.87643	0.004022
Plcd3	683.455	-0.317296	0.148769	-2.13281	0.0329401
Tpst2	588.364	-0.315715	0.123276	-2.56105	0.0104357
Cox5a	2957.22	-0.315668	0.125569	-2.51389	0.0119407
Mrpl2	1229.41	-0.314132	0.113993	-2.75571	0.00585646
Uqcrc2	9419.22	-0.312894	0.154919	-2.01972	0.0434122
Sod2	5758.7	-0.30904	0.117005	-2.64126	0.00825985
Etfa	6396.28	-0.307676	0.103028	-2.98633	0.00282349
Uqcrfs1	9337.65	-0.306389	0.112388	-2.72618	0.00640722
Cobl	504.03	-0.303778	0.125565	-2.41928	0.0155511
Kpna2	2492.78	-0.303301	0.117505	-2.58118	0.00984634
3110082I17Rik	161.104	-0.301522	0.136309	-2.21204	0.026964
Nek2	479.743	-0.301133	0.0993943	-3.02968	0.00244816
2022-09-10	526.397	-0.30078	0.137362	-2.18969	0.0285466
Suclg2	2536.77	-0.299468	0.145804	-2.05391	0.0399846
Dgat2	563.276	-0.299084	0.113417	-2.63704	0.00836341
Hmmr	1123.71	-0.296967	0.150094	-1.97854	0.0478681
Cox4i1	11699.5	-0.296728	0.121934	-2.43352	0.0149526
Eif4a3	1846.54	-0.296538	0.116232	-2.55125	0.0107337
Tusc3	1006.65	-0.295117	0.128834	-2.29067	0.0219824
Nuf2	758.361	-0.293433	0.117777	-2.49142	0.0127233
Fahd1	1064.51	-0.293318	0.135403	-2.16626	0.0302916
Aaas	398.9	-0.293278	0.139135	-2.10786	0.0350431
Pold2	1111.74	-0.292688	0.107742	-2.71656	0.00659644
Grpel1	1851.57	-0.292088	0.125687	-2.32393	0.0201292
Crip1	1355.17	-0.291363	0.140361	-2.07581	0.0379113
4930452B06Rik	434.53	-0.291048	0.125585	-2.31753	0.0204751
Slc25a11	4871.74	-0.28702	0.138653	-2.07006	0.0384465
Cstf1	602.522	-0.285	0.133395	-2.13652	0.0326371
Ndufaf1	639.507	-0.284278	0.12923	-2.19978	0.0278226
Tubb4b	4651.05	-0.283972	0.117296	-2.42099	0.0154784
Ncaph	794.483	-0.283385	0.0956756	-2.96193	0.00305714
Ndufs2	11288.2	-0.283304	0.131431	-2.15553	0.03112
D10Jhu81e	2717.07	-0.283293	0.107089	-2.6454	0.00815949
Fh1	6989.63	-0.282327	0.0962644	-2.93283	0.00335893
Sdhc	5669.63	-0.281077	0.11636	-2.41558	0.0157101
Zmynd19	441.175	-0.279849	0.114608	-2.44179	0.0146147
Mdh2	19084	-0.276468	0.0916993	-3.01494	0.00257029
Sucla2	5365.95	-0.273477	0.0910552	-3.00343	0.00266959
Zc3hc1	474.307	-0.270805	0.115337	-2.34794	0.0188774
Mgll	1414.78	-0.270757	0.119891	-2.25836	0.0239235
Clpx	899.666	-0.270586	0.130756	-2.0694	0.0385086
Phb2	3416.43	-0.270451	0.127808	-2.11608	0.0343383
Sar1b	1260.22	-0.269483	0.135176	-1.99357	0.0461996
Tuba1b	15915.6	-0.268952	0.12857	-2.09186	0.0364506
Larp1b	556.385	-0.268288	0.12405	-2.16274	0.0305612
Myzap	1490.01	-0.267873	0.135155	-1.98197	0.0474831
Mrps35	1124.19	-0.26767	0.117069	-2.28643	0.0222292
Ndufa10	7500.66	-0.266167	0.0781454	-3.40605	0.000659111
Cdkn2aipnl	721.71	-0.264063	0.120664	-2.18841	0.0286399
Mtx2	2256.21	-0.26311	0.127991	-2.05569	0.0398128
Gne	692.189	-0.260182	0.122247	-2.12834	0.0333087
Mipep	1057.11	-0.259978	0.101645	-2.55772	0.0105361
Timm44	1823.77	-0.258044	0.0968976	-2.66306	0.0077433
Hadh	5673.55	-0.257461	0.0663724	-3.87903	0.000104874
Timmdc1	946.004	-0.254942	0.129748	-1.9649	0.0494261
Ecsit	696.329	-0.252151	0.120024	-2.10084	0.0356549
Atp5d	10592.1	-0.251383	0.0622989	-4.03511	5.45772e-05
Cisd1	1628.01	-0.250917	0.122647	-2.04584	0.0407717
Smad6	799.602	-0.248364	0.124547	-1.99414	0.0461372
Lgmn	1255.42	-0.24765	0.109969	-2.25199	0.024323
Tmem11	1014.48	-0.247553	0.11675	-2.12036	0.0339759
Acat1	7354.8	-0.245843	0.100837	-2.43804	0.0147672
Eno3	15504.7	-0.244033	0.117751	-2.07245	0.0382235
Hspd1	9632.76	-0.24273	0.1095	-2.21672	0.0266422
Gfm2	749.137	-0.241397	0.111482	-2.16534	0.0303619
Hibadh	2561.26	-0.235726	0.112574	-2.09396	0.0362632
Lrrc1	1091.12	-0.235645	0.116924	-2.01537	0.0438662
Rbbp7	4721.11	-0.234776	0.0920788	-2.54973	0.0107806
Stip1	3732.4	-0.232744	0.113747	-2.04615	0.0407412
Cd81	5189.25	-0.232722	0.105901	-2.19755	0.0279812
Aldh9a1	503.953	-0.231815	0.112312	-2.06402	0.039016
Idh2	36269.7	-0.231366	0.118041	-1.96004	0.049991
Sart3	1081.51	-0.229258	0.107419	-2.13424	0.032823
Txn2	3252.25	-0.228017	0.0860725	-2.64913	0.00806992
Fbxo8	426.984	-0.227101	0.105468	-2.15328	0.031297
Ak2	1757.42	-0.224114	0.08474	-2.64473	0.00817564
Mtch2	2326.46	-0.224056	0.108108	-2.07251	0.0382181
Slc25a3	20665.8	-0.22375	0.0647507	-3.45556	0.000549157
2310061I04Rik	552.121	-0.21338	0.108694	-1.96312	0.0496318
Mrpl4	1605.44	-0.211154	0.10438	-2.02294	0.0430796
Bzw2	2982.51	-0.210308	0.0838221	-2.50899	0.0121079
Ptcd2	1052.08	-0.21001	0.100564	-2.08833	0.0367682
Uvrag	491.676	-0.209993	0.10587	-1.98349	0.0473122
Aldh7a1	1322.1	-0.207486	0.10161	-2.04198	0.0411535
Tiprl	861.396	-0.206012	0.102243	-2.01493	0.0439117
Bub1	746.014	-0.204915	0.0865121	-2.36862	0.0178543
Plaa	1122.02	-0.200829	0.0881672	-2.27782	0.0227372
Abhd4	1621.28	-0.197816	0.0802892	-2.4638	0.0137474
Ddx1	1836.02	-0.196297	0.0584872	-3.35624	0.000790102
Mrps2	757.177	-0.195908	0.0786229	-2.49175	0.0127117
Crip2	18266.7	-0.194871	0.0970456	-2.00803	0.0446398
Eif4a1	10127.9	-0.190569	0.0807427	-2.3602	0.0182649
Exosc10	1436.94	-0.190444	0.0896689	-2.12386	0.033682
Actc1	234554	-0.188198	0.0833128	-2.25893	0.0238875
Anapc5	6705.37	-0.188162	0.0752445	-2.50067	0.0123957
Dnaja2	3049.76	-0.187961	0.0849122	-2.21359	0.0268567
Ppme1	1152.94	-0.187642	0.0891645	-2.10444	0.0353397
Slc25a20	1173.36	-0.18562	0.080558	-2.30418	0.0212126
Pkm	33356.9	-0.164368	0.0805573	-2.04038	0.0413124
Vdac1	11964.5	-0.153185	0.0628195	-2.43849	0.0147486
Cryab	10782.9	-0.145695	0.0642124	-2.26895	0.0232716
Nrep	2779.16	0.193307	0.0932255	2.07354	0.0381221
Prkcd	602.52	0.200503	0.100555	1.99396	0.0461569
Pdgfrb	1210.38	0.20145	0.082204	2.45061	0.0142615
1700025G04Rik	1144.61	0.206503	0.0996485	2.07232	0.038236
Mbnl1	1145.03	0.213317	0.105163	2.02845	0.0425145
Gdi1	1917.48	0.217562	0.0856549	2.53998	0.0110858
Vps37a	496.583	0.21912	0.0970997	2.25665	0.0240297
Pxn	1544.52	0.223819	0.0809602	2.76455	0.00570014
Natd1	523.514	0.224963	0.101351	2.21964	0.0264432
Ksr1	390.848	0.231162	0.112339	2.05772	0.0396174
Foxo4	673.646	0.231209	0.112204	2.06062	0.0393392
Rasa3	776.784	0.231646	0.0879808	2.63292	0.00846555
Kank1	1308.49	0.23383	0.0964351	2.42474	0.0153194
Cyth3	1896.48	0.239523	0.0962993	2.48727	0.0128726
Ext1	961.815	0.249481	0.123883	2.01385	0.0440253
Uaca	1284.92	0.251224	0.108848	2.30802	0.0209979
Dlgap4	1077.36	0.256957	0.126319	2.0342	0.0419318
Hltf	424.124	0.259457	0.100489	2.58195	0.00982447
Vcpip1	482.013	0.261787	0.130328	2.00868	0.0445706
Gprasp1	864.056	0.26363	0.125013	2.10882	0.0349598
Eps15l1	829.827	0.276604	0.107957	2.56217	0.010402
Spry4	369.615	0.27679	0.119278	2.32054	0.0203117
Fhod1	256.741	0.283906	0.128466	2.20998	0.0271068
C130074G19Rik	420.489	0.286001	0.143692	1.99038	0.0465491
Tpm2	2848.79	0.288855	0.112484	2.56797	0.0102296
Rc3h2	705.903	0.28969	0.137701	2.10376	0.035399
Btg1	2096.22	0.294844	0.140398	2.10005	0.0357242
Sh3d19	531.408	0.296141	0.131002	2.26059	0.0237845
Mbtps2	260.702	0.300505	0.151933	1.97788	0.0479422
Zmynd8	1078.59	0.306011	0.149408	2.04816	0.0405447
Ttc23	323.963	0.307541	0.154779	1.98697	0.0469261
Myoz2	6949.53	0.314418	0.108711	2.89223	0.00382522
Tbx2	294.952	0.318726	0.14435	2.20801	0.0272434
Tead3	480.682	0.322922	0.12212	2.64431	0.00818571
Rian	923.556	0.334703	0.137174	2.43998	0.0146879
Camkk2	284.856	0.337122	0.134378	2.50876	0.0121155
Atxn2l	1614.61	0.337298	0.134313	2.51128	0.0120294
Rgag4	111.462	0.340447	0.172755	1.97069	0.0487593
Ascc3	464.296	0.343387	0.166713	2.05975	0.0394227
Cep97	214.994	0.349626	0.149111	2.34474	0.0190406
Creb3l2	1764.6	0.352067	0.172404	2.0421	0.0411412
Mrc2	665.678	0.353025	0.130662	2.70182	0.0068961
Msantd2	241.616	0.354855	0.139827	2.53781	0.0111548
Fbxl20	467.046	0.355332	0.167015	2.12754	0.033375
Zfp950	321.722	0.358599	0.154627	2.31913	0.0203882
Trim65	167.502	0.361438	0.150343	2.40409	0.0162127
Dock6	1463.41	0.361628	0.182273	1.98399	0.0472567
Dlk1	2392.95	0.362882	0.167972	2.16038	0.0307436
Meis2	738.198	0.363289	0.151301	2.4011	0.0163457
Zmym5	490.846	0.368508	0.141225	2.60937	0.00907088
Gm21092	285.241	0.373038	0.188804	1.9758	0.0481773
Ankrd27	388.581	0.380733	0.191099	1.99234	0.0463342
Gm5532	215.212	0.381602	0.188781	2.0214	0.0432383
Celf2	1099.77	0.383716	0.137736	2.78589	0.00533818
Gnas	690.862	0.387353	0.1105	3.50545	0.000455829
Ddr2	297.554	0.392771	0.193216	2.0328	0.0420726
Camk1g	175.568	0.39823	0.184719	2.15587	0.0310937
Ago1	575.961	0.401376	0.182884	2.1947	0.0281848
Adgrl1	727.837	0.406616	0.185617	2.19062	0.028479
Zfp703	169.214	0.407197	0.163017	2.49788	0.012494
Map3k12	189.319	0.410246	0.196258	2.09034	0.0365876
Synpo	963.706	0.413952	0.150444	2.75153	0.00593183
Mtss1l	884.965	0.415209	0.192728	2.15437	0.0312108
Ascc2	590.354	0.415988	0.158049	2.63201	0.00848807
Tiam2	161.855	0.416149	0.18059	2.30439	0.0212009
Dgkk	167.866	0.416864	0.179844	2.31792	0.0204537
Ap5z1	161.467	0.418218	0.183313	2.28144	0.0225222
Cacnb3	292.468	0.420089	0.160759	2.61316	0.00897092
Vcan	3329.38	0.420382	0.179043	2.34793	0.0188779
Pdlim7	1298.84	0.425744	0.216661	1.96503	0.0494112
Cd55	169.106	0.425807	0.211896	2.00951	0.0444834
Zmym6	219.613	0.4379	0.215649	2.03062	0.042294
Fndc1	635.33	0.439701	0.217902	2.01788	0.0436036
Col6a3	2012.46	0.441104	0.191838	2.29936	0.0214844
Fam234b	181.868	0.444482	0.188256	2.36105	0.018223
Pqlc1	566.88	0.444673	0.174388	2.5499	0.0107753
C530008M17Rik	803.424	0.446875	0.116456	3.83727	0.00012441
Rbm4b	136.522	0.448757	0.22514	1.99324	0.0462354
Wrn	182.306	0.451259	0.229783	1.96384	0.0495481
Alkbh8	184.016	0.451534	0.203859	2.21493	0.026765
Fan1	92.3047	0.451875	0.212143	2.13005	0.0331677
Fmo5	84.7001	0.452178	0.218202	2.07229	0.0382385
Slx1b	99.5811	0.454377	0.210622	2.15731	0.0309814
Ptpn23	727.424	0.456869	0.204197	2.23739	0.0252609
Uggt2	124.529	0.462086	0.226389	2.04112	0.0412393
Plxnc1	207.961	0.462542	0.213383	2.16766	0.0301847
Dnm3os	130.402	0.462961	0.22666	2.04254	0.041098
D630003M21Rik	131.734	0.464014	0.198307	2.33988	0.0192902
Pdgfra	777.769	0.464253	0.22603	2.05394	0.0399817
Spef1	173.017	0.464687	0.233935	1.98639	0.0469896
Tle3	377.902	0.472398	0.24029	1.96595	0.0493042
Herc1	1058.03	0.475885	0.232729	2.0448	0.0408744
Plekhm3	142.734	0.477242	0.215393	2.21568	0.0267131
Nyap1	116.759	0.47931	0.192594	2.4887	0.012821
2410089E03Rik	279.26	0.480355	0.217443	2.2091	0.0271675
Fam46a	542.702	0.481188	0.155312	3.0982	0.00194697
Ccdc138	75.7407	0.48267	0.223212	2.16239	0.0305884
Prkd2	385.555	0.484735	0.158686	3.05468	0.00225299
Trim12c	156.715	0.494692	0.16085	3.07549	0.00210158
Trrap	1421.9	0.494871	0.252279	1.9616	0.0498085
Maml2	208.468	0.496782	0.220906	2.24884	0.0245229
Elmo1	283.266	0.512921	0.253834	2.0207	0.0433109
Trpm5	54.7811	0.514423	0.248926	2.06657	0.0387749
Plscr4	125.24	0.515483	0.259206	1.9887	0.0467345
Szt2	505.4	0.517738	0.256635	2.01741	0.043653
Anks6	88.1218	0.52187	0.240874	2.16656	0.0302681
Srd5a1	42.3005	0.522154	0.254713	2.04997	0.0403671
4931428F04Rik	88.2162	0.524168	0.257572	2.03504	0.0418472
Lins1	128.79	0.524408	0.258948	2.02514	0.0428526
Chst1	101.249	0.533562	0.237534	2.24625	0.024688
Fam213b	655.384	0.533838	0.218846	2.43933	0.0147144
Golgb1	829.712	0.537875	0.249001	2.16013	0.0307628
Proser3	86.0726	0.539034	0.271002	1.98904	0.0466971
Gxylt2	207.148	0.542621	0.257939	2.10368	0.0354066
Clmp	164.279	0.549898	0.27766	1.98047	0.0476504
Zfp462	307.385	0.553325	0.269018	2.05683	0.0397025
Zfp182	92.2986	0.562575	0.284414	1.97802	0.0479266
Slc7a2	137.801	0.563267	0.231335	2.43485	0.0148979
Gli3	180.945	0.563781	0.206283	2.73304	0.00627519
4932441J04Rik	93.5582	0.566444	0.257867	2.19665	0.0280451
Polm	112.342	0.571174	0.279064	2.04675	0.0406828
Syngap1	277.604	0.572	0.216374	2.64357	0.00820378
Tanc2	588.289	0.57267	0.258983	2.21123	0.0270202
Piezo2	156.465	0.576175	0.270227	2.13219	0.0329916
Dync2h1	169.941	0.579401	0.215607	2.6873	0.00720329
Sfi1	216.987	0.580517	0.184758	3.14203	0.00167779
Slit2	786.852	0.587718	0.202538	2.90177	0.00371062
Etv5	443.059	0.588448	0.184799	3.18426	0.00145123
Prrx1	653.822	0.591973	0.192319	3.07808	0.00208336
Olfm1	206.117	0.596003	0.19277	3.09178	0.0019896
Gnao1	385.662	0.6014	0.16568	3.6299	0.000283534
Mycbp2	934.293	0.602288	0.291699	2.06476	0.038946
2022-09-05	181.881	0.606546	0.297548	2.03849	0.0415014
Arrb1	800.814	0.610316	0.303729	2.00941	0.0444938
Btg2	766.397	0.611042	0.22937	2.664	0.00772182
Lrp1	1338.76	0.612428	0.229782	2.66526	0.0076929
Azin2	91.671	0.617874	0.210408	2.93655	0.00331889
Carf	121.474	0.618335	0.226517	2.72975	0.00633828
Il1rap	78.4261	0.621009	0.206237	3.01114	0.00260267
Nr3c2	141.232	0.621032	0.290836	2.13533	0.0327338
Zfp101	146.822	0.624377	0.313249	1.99323	0.0462362
Plxna3	152.457	0.62511	0.280926	2.22518	0.0260692
Trerf1	299.256	0.632927	0.238718	2.65136	0.00801674
Ttc39b	72.8947	0.636993	0.323776	1.96739	0.0491386
Taok3	178.653	0.646506	0.22241	2.90682	0.00365126
C430049B03Rik	667.812	0.647563	0.310664	2.08445	0.0371195
Btbd19	39.0297	0.652286	0.312505	2.08728	0.036863
Gpx3	3459.11	0.654614	0.299958	2.18236	0.0290833
Itgb3	215.081	0.659155	0.31691	2.07995	0.0375303
Tmem117	38.5505	0.660112	0.294025	2.24509	0.0247626
Slc25a27	88.4651	0.662115	0.210593	3.14405	0.00166626
Col6a6	554.287	0.66239	0.286651	2.31078	0.0208447
Col11a1	308.8	0.66249	0.219438	3.01903	0.00253583
Ccl25	46.1371	0.665836	0.271368	2.45363	0.0141422
Tox2	126.662	0.670142	0.238576	2.80892	0.00497079
Mast3	216.332	0.678393	0.301195	2.25234	0.0243009
Trps1	180.144	0.68696	0.305494	2.24869	0.0245325
Cnn1	1406.51	0.693198	0.306223	2.2637	0.0235923
Gabbr1	297.415	0.699263	0.261496	2.67408	0.00749338
Gria1	161.573	0.699717	0.281196	2.48836	0.0128334
Pdlim3	2143.85	0.70902	0.17911	3.95858	7.53977e-05
Prrx2	182.541	0.716201	0.256342	2.79393	0.0052072
Agtr2	44.7768	0.719504	0.304617	2.36199	0.0181769
Mpp2	332.277	0.720294	0.361849	1.99059	0.0465258
Usp29	118.367	0.722424	0.363354	1.98821	0.0467882
Pde7b	218.3	0.724566	0.312759	2.31669	0.0205204
Dopey2	234.719	0.725679	0.284387	2.55174	0.0107188
Tceal7	387.18	0.725766	0.242875	2.98822	0.00280604
Ppp4r1l-ps	328.797	0.729297	0.309695	2.35489	0.0185282
Sema6a	274.493	0.730096	0.311194	2.34611	0.0189706
AI480526	68.2266	0.738717	0.287031	2.57364	0.0100633
Dagla	63.5079	0.746243	0.364373	2.04802	0.0405583
Gimap5	63.0816	0.762715	0.300743	2.5361	0.0112094
Creb5	624.423	0.767478	0.23173	3.31195	0.000926482
Ccdc88c	148.336	0.771844	0.301701	2.5583	0.0105184
Shank1	74.3734	0.775646	0.389005	1.99392	0.0461606
Gm5069	43.9643	0.776948	0.396035	1.96182	0.0497836
Adamts10	748.292	0.801492	0.392201	2.04357	0.0409958
Pde4c	45.8237	0.809247	0.351493	2.30231	0.0213176
4930579G18Rik	45.9887	0.812521	0.404971	2.00637	0.0448172
2610203C20Rik	225.078	0.812801	0.412051	1.97257	0.0485443
Tle2	350.978	0.814704	0.360702	2.25866	0.0239045
Tenm4	220.544	0.816188	0.404001	2.02026	0.0433561
Pde9a	152.299	0.846937	0.255688	3.31239	0.000925038
Car9	50.4979	0.848353	0.350503	2.42039	0.0155038
Trim56	398.419	0.850067	0.35683	2.38228	0.017206
Aoc2	38.3174	0.859385	0.399437	2.15149	0.0314373
Wdr60	72.8185	0.872772	0.35053	2.48987	0.0127791
Usp27x	58.4907	0.891664	0.375181	2.37662	0.0174719
Mtmr7	37.5866	0.893763	0.320542	2.78829	0.00529878
Neb	65.1682	0.901088	0.39288	2.29354	0.0218168
Ache	70.0653	0.904263	0.398983	2.26642	0.0234258
Adcy7	134.338	0.911899	0.214725	4.24683	2.16817e-05
Arpp21	53.6776	0.914115	0.364116	2.5105	0.0120559
Dpm1	36.4207	0.914965	0.369609	2.47549	0.0133053
Malat1	2675.31	0.916635	0.421452	2.17494	0.0296344
Slc38a6	71.2932	0.918516	0.452461	2.03004	0.0423522
Tmem163	75.7576	0.934713	0.392046	2.38419	0.0171167
Gm2237	38.134	0.936592	0.441781	2.12004	0.0340029
Samd14	419.691	0.945146	0.424697	2.22546	0.0260504
Gpr173	72.3965	0.9543	0.453975	2.1021	0.0355448
Dlx1as	15.9325	0.964566	0.45588	2.11584	0.0343588
Gabra4	20.8637	0.977294	0.47961	2.03769	0.0415813
Shank2	29.5546	0.980879	0.414268	2.36774	0.0178971
RP23-46L17.6	18.6407	0.997802	0.490172	2.03562	0.041789
Kcnt2	32.7039	1.02654	0.4991	2.05678	0.0397077
Slc25a43	25.6285	1.04474	0.418546	2.49611	0.0125563
Ccdc114	49.7763	1.04953	0.409148	2.56517	0.0103125
Myl4	13452.4	1.05037	0.375297	2.79877	0.00512969
1700008J07Rik	33.8794	1.06398	0.429718	2.476	0.0132865
5031434O11Rik	33.1073	1.06703	0.498037	2.14247	0.0321554
Rab7b	35.3426	1.0692	0.544676	1.96301	0.049645
Has3	32.8598	1.07108	0.415528	2.57764	0.00994776
Fbxo36	22.2594	1.0826	0.433467	2.49753	0.0125061
Casq1	1733.89	1.12392	0.446384	2.51783	0.0118082
Gm15800	1042.69	1.13057	0.550855	2.05239	0.040132
Prr7	28.282	1.1375	0.437588	2.59948	0.00933653
Rims4	16.9943	1.14369	0.46588	2.45491	0.0140919
Fos	158.272	1.16027	0.482521	2.4046	0.0161903
Susd4	52.9256	1.16374	0.551111	2.11162	0.0347193
Cpa4	15.3692	1.16422	0.593688	1.96099	0.0498796
Gdnf	25.1368	1.17433	0.447858	2.62211	0.00873873
Aldh1a3	37.2374	1.17819	0.494602	2.3821	0.0172141
Nppa	943.096	1.1793	0.167673	7.03334	2.01642e-12
Kcnq1ot1	94.9907	1.18507	0.491627	2.41051	0.0159303
Stk36	42.0836	1.19824	0.594129	2.0168	0.0437165
Kctd8	10.4501	1.19859	0.546676	2.19251	0.0283426
Pcdhga9	19.9244	1.21	0.499806	2.42094	0.0154804
AW551984	255.486	1.21102	0.316603	3.82506	0.000130741
Nlrp5-ps	21.4972	1.21656	0.518017	2.34849	0.0188497
Egr1	720.252	1.23729	0.499033	2.47937	0.0131613
Stmn4	40.6034	1.25582	0.34874	3.60101	0.000316984
Cebpb	85.0252	1.26002	0.587145	2.14602	0.0318714
Slc2a9	21.6325	1.27278	0.413295	3.0796	0.00207277
Lrp8	31.6947	1.29535	0.549109	2.359	0.0183244
Gm2897	15.8122	1.29676	0.520356	2.49206	0.0127003
Ctcfl	18.1586	1.32103	0.53716	2.45929	0.0139213
Srgap3	92.5863	1.32983	0.625256	2.12686	0.0334321
Madcam1	10.3265	1.34352	0.68375	1.96492	0.0494231
Sypl2	176.452	1.38495	0.374484	3.6983	0.000217048
Cntfr	77.008	1.39587	0.631362	2.21088	0.0270441
Sema6c	173.974	1.39651	0.583107	2.39494	0.0166232
Rnf165	54.0822	1.41293	0.342544	4.12482	3.71021e-05
1700003E16Rik	12.8655	1.41658	0.63329	2.23686	0.0252955
Parp3	88.1276	1.41825	0.676664	2.09595	0.0360866
Dnah8	33.1563	1.43421	0.697917	2.05498	0.0398805
Meg3	938.681	1.45206	0.494155	2.93847	0.0032984
Gm43667	9.04043	1.45242	0.728821	1.99284	0.0462794
Rltpr	19.0432	1.45717	0.599364	2.4312	0.015049
Nup210l	21.3511	1.46496	0.659848	2.22015	0.0264086
Xirp2	311.473	1.47576	0.696581	2.11857	0.0341264
Cpt1c	137.229	1.48441	0.723842	2.05074	0.0402919
Mybphl	137.363	1.48601	0.738434	2.01238	0.0441804
Gm340	53.1875	1.50201	0.764458	1.9648	0.0494369
Rsph1	28.4705	1.51385	0.612569	2.47132	0.0134616
RP23-26P10.2	13.8903	1.52489	0.706795	2.15748	0.0309686
Dennd2c	137.398	1.55213	0.736166	2.1084	0.0349966
Yod1	163.501	1.55528	0.652426	2.38384	0.0171329
Sntg2	50.1389	1.56465	0.559206	2.79798	0.00514232
Nupr1	74.1724	1.56881	0.792432	1.97974	0.0477323
Aim2	44.4513	1.58385	0.732976	2.16085	0.0307072
Igsf9	48.8913	1.60651	0.709417	2.26455	0.0235403
Cd33	23.4149	1.60792	0.736655	2.18274	0.0290552
Dnah17	9.05327	1.61474	0.762286	2.11828	0.0341514
Phf21b	13.4623	1.63311	0.594277	2.74806	0.00599489
Artn	7.55089	1.63362	0.664206	2.4595	0.013913
Mir7-1	15.4835	1.63619	0.591089	2.7681	0.00563844
Btk	16.078	1.65591	0.781906	2.11779	0.0341927
Gnrh1	8.061	1.65937	0.718879	2.30828	0.0209835
Adamts20	58.1323	1.67113	0.817496	2.04421	0.0409329
Vwc2	9.26617	1.68054	0.83085	2.02268	0.0431062
A930006K02Rik	35.2531	1.68791	0.859938	1.96283	0.0496656
ENSMUSG00000109536	31.4511	1.69606	0.847555	2.00112	0.0453796
2610307P16Rik	33.9817	1.7087	0.819194	2.08583	0.0369942
Pou3f1	38.8765	1.72011	0.49527	3.47307	0.000514532
1700020D05Rik	11.3926	1.7254	0.798113	2.16184	0.0306302
Gm16010	9.12252	1.73427	0.658891	2.63211	0.0084857
Sstr3	10.0885	1.73541	0.85017	2.04125	0.0412264
Gm20036	11.0113	1.7564	0.806225	2.17855	0.0293652
Slc44a5	23.4184	1.76724	0.821332	2.15167	0.0314233
Tceal3	41.4944	1.79127	0.842002	2.12739	0.0333879
Nrxn1	38.5339	1.81368	0.895682	2.02491	0.0428764
Rnasek	5.96036	1.82938	0.874743	2.09133	0.0364984
Mypop	6.21104	1.83943	0.911638	2.01772	0.0436202
Mroh7	24.3107	1.84672	0.58248	3.17044	0.0015221
Cacna1e	11.5334	1.84962	0.905058	2.04364	0.0409889
Plekhg4	8.29599	1.86797	0.751476	2.48573	0.0129284
Sln	607	1.87197	0.800768	2.33772	0.0194019
Snora28	32.9617	1.88655	0.943428	1.99968	0.0455352
ENSMUSG00000109724	10.675	1.89933	0.77991	2.43531	0.0148789
Edn3	11.7363	1.90771	0.947953	2.01245	0.044172
Srsf12	16.747	1.93294	0.959866	2.01376	0.044035
Esr1	5.19128	1.94291	0.932778	2.08293	0.0372575
Rgs17	36.1319	1.98084	0.790849	2.5047	0.0122555
Gm26606	11.5849	1.99074	0.790977	2.51681	0.0118423
Gfra3	6.2256	2.00663	0.874966	2.29339	0.0218258
Ttc39aos1	32.7942	2.07713	0.843089	2.46371	0.0137508
Paqr6	30.3278	2.09124	1.01159	2.06729	0.0387072
Mpl	20.2095	2.11573	1.00791	2.09914	0.0358048
Lef1	34.3533	2.11989	0.979541	2.16416	0.0304518
Gm43848	17.4414	2.12299	1.05741	2.00773	0.0446718
Khdrbs2	13.0388	2.15541	1.07388	2.00712	0.0447368
Gm10369	9.6677	2.16231	0.966607	2.23701	0.0252855
0610030E20Rik	5.60656	2.1649	1.09218	1.98218	0.0474589
Prtg	21.2277	2.17001	0.932685	2.32662	0.0199853
RP24-67F19.6	4.29629	2.1962	0.999548	2.19719	0.028007
Hist1h2bg	12.3429	2.2113	0.977316	2.26262	0.0236591
9930038B18Rik	5.52898	2.22672	1.07585	2.06973	0.038478
Gm4262	12.9432	2.23473	0.960246	2.32724	0.0199523
Kng1	11.2216	2.24359	1.11658	2.00934	0.0445006
Bsn	7.31019	2.24429	0.856751	2.61954	0.00880496
Fhad1	39.3801	2.32497	1.11482	2.08551	0.0370234
1110018N20Rik	5.47497	2.32884	1.17379	1.98404	0.0472514
Lilr4b	22.7931	2.35426	1.10356	2.13332	0.0328982
Gpr45	14.5782	2.35518	1.08757	2.16555	0.0303456
Rab44	23.4961	2.35537	1.19963	1.96342	0.0495977
Nppc	8.80897	2.36526	1.15487	2.04807	0.040553
Gm960	6.36855	2.39146	1.02715	2.32824	0.0198992
Gm3252	6.34818	2.41708	1.08447	2.2288	0.0258271
Gm13611	7.38821	2.42223	1.18629	2.04185	0.041166
Gm10406	5.62328	2.43354	1.13638	2.14148	0.0322353
Kcnip4	6.47038	2.4582	1.00997	2.43393	0.0149358
Oacyl	5.34042	2.46664	1.12449	2.19357	0.0282665
Gabrb1	12.1922	2.49065	1.2291	2.0264	0.0427243
Gm9801	6.82349	2.55301	1.10239	2.31588	0.0205649
Ngp	56.5937	2.55304	1.02421	2.49268	0.0126783
Gm26670	3.30441	2.56378	1.29299	1.98284	0.0473854
Gm13091	7.14435	2.57876	1.04414	2.46974	0.0135212
Hist1h3e	11.7713	2.59207	1.2122	2.13831	0.0324915
Fgf12	125.494	2.60761	1.02463	2.54492	0.0109303
ENSMUSG00000109708	3.45863	2.63079	1.13106	2.32594	0.0200215
Spr-ps1	8.26071	2.63382	1.11915	2.35341	0.0186021
ENSMUSG00000109321	6.86646	2.6471	1.19006	2.22434	0.0261254
Trim9	10.3143	2.65883	0.96614	2.75202	0.00592294
Nkain2	15.3619	2.67031	1.25918	2.12067	0.0339498
Bank1	6.45809	2.68108	1.08276	2.47615	0.0132807
Cxcr2	5.50628	2.68271	1.13356	2.36662	0.0179514
Pacsin1	8.01404	2.68553	1.16056	2.314	0.0206677
Ltb	11.8497	2.70211	1.3257	2.03825	0.0415252
Asphd2	17.4944	2.72669	1.01405	2.68889	0.00716892
Aarsd1	10.5217	2.73911	1.21587	2.25279	0.0242721
Ces5a	5.58876	2.74331	1.32824	2.06538	0.0388872
Mmp9	16.3843	2.75752	1.15762	2.38206	0.017216
ENSMUSG00000109419	17.3294	2.76556	1.03218	2.67933	0.00737702
F10	23.865	2.80111	1.23135	2.27483	0.0229164
ENSMUSG00000109714	11.1978	2.82687	0.962809	2.93607	0.00332404
Retnlg	25.4722	2.84594	1.32685	2.14488	0.0319621
Nanos3	9.28002	2.88586	1.12102	2.57432	0.0100437
Efcab9	4.98162	2.90936	1.08014	2.69351	0.00707043
ENSMUSG00000108900	6.4613	2.99003	1.0465	2.85716	0.00427451
Hist1h3i	12.6146	3.03776	1.29881	2.33888	0.0193416
Syn3	11.9904	3.0567	1.15845	2.63861	0.00832463
Ncan	12.3603	3.07838	1.5463	1.99081	0.0465021
Cldn4	4.54572	3.09239	1.43989	2.14765	0.0317414
Gm43598	3.31932	3.11066	1.33896	2.32319	0.0201687
Gm17494	10.0773	3.11487	1.56379	1.99188	0.0463845
A430093F15Rik	3.44193	3.16977	1.50103	2.11173	0.0347096
Rn7sk	236.999	3.17849	1.06014	2.99818	0.00271596
Gm12063	5.56844	3.21087	1.45132	2.21237	0.0269408
Atp8b4	12.4262	3.24533	1.50402	2.15778	0.0309452
Ccdc121	5.28478	3.24996	1.54654	2.10145	0.0356018
ENSMUSG00000109304	11.8847	3.26454	1.32901	2.45637	0.0140347
Ccdc142os	6.25415	3.29237	1.51701	2.1703	0.0299842
Aldob	7.53189	3.31389	1.62095	2.04441	0.0409128
Exd1	5.83693	3.33189	1.37	2.43204	0.0150141
Kcns1	13.3383	3.33546	1.14942	2.90185	0.00370965
Adgrb3	12.6548	3.34625	1.57431	2.12554	0.033542
RP23-179K11.10	5.76035	3.44537	1.25656	2.74191	0.00610831
D130051D11Rik	7.75752	3.47071	1.6789	2.06725	0.0387108
Cd177	13.2263	3.48511	1.55505	2.24116	0.0250156
Ano5	8.87346	3.50233	1.19074	2.9413	0.0032684
Fam178b	4.33628	3.50489	1.53588	2.28201	0.0224887
Slco1a4	4.51553	3.52248	1.50491	2.34065	0.0192501
Aass	12.6335	3.61169	1.20552	2.99597	0.00273572
Ube2v1	18.2867	3.63935	1.36072	2.67457	0.0074825
Catsperd	11.225	3.65614	1.6798	2.17653	0.0295153
1700010I14Rik	7.4967	3.66508	1.61468	2.26984	0.0232171
Gm12743	9.24099	3.68562	1.71799	2.14531	0.0319278
Gm29340	5.51624	3.70163	1.65967	2.23034	0.025725
4930526A20Rik	11.9093	3.78534	1.6829	2.24929	0.024494
Slc38a11	5.77362	3.79166	1.53435	2.47118	0.0134668
Lmntd2	8.58238	3.83523	1.63481	2.34597	0.0189775
Ccdc110	2.12677	3.84773	1.8837	2.04264	0.0410879
Lrrc23	2.68517	3.87385	1.69125	2.29052	0.0219911
Gm11084	3.2457	3.89631	1.50674	2.58592	0.009712
Gm15672	3.03654	3.9379	1.67349	2.35311	0.0186171
Prtn3	13.0924	3.9695	1.53232	2.59051	0.00958348
ENSMUSG00000110326	5.95917	3.98183	1.7831	2.23309	0.0255428
Mpz	9.02085	3.99091	1.99507	2.00038	0.045459
Gm28913	3.19093	4.00198	1.80871	2.21261	0.0269246
ENSMUSG00000109367	2.96303	4.01126	1.71098	2.34442	0.0190565
Gm5977	1.60674	4.02027	1.88137	2.13688	0.0326079
Gm17907	9.01232	4.02191	1.65874	2.42468	0.0153219
Gm43270	3.27201	4.05121	1.65514	2.44765	0.0143791
Apom	6.7214	4.06371	1.33247	3.04975	0.00229034
Krt1	6.11466	4.07589	1.81909	2.24062	0.0250506
C130071C03Rik	11.5537	4.11063	2.06709	1.98861	0.0467448
Adgb	1.74065	4.11896	1.87247	2.19975	0.0278247
Gm15327	6.3624	4.14419	1.703	2.43347	0.0149548
Edar	4.14993	4.1552	1.99829	2.07938	0.0375829
Gm8337	1.79137	4.17319	2.05127	2.03445	0.0419066
Spns3	2.94292	4.17434	1.63488	2.55331	0.0106706
Ranbp3l	2.06557	4.17464	2.02906	2.05742	0.0396458
Adra1a	10.1487	4.19776	1.54259	2.72125	0.00650352
Kcnmb4	6.59909	4.21107	2.03789	2.06638	0.0387924
Il9r	2.09734	4.21725	1.74941	2.41067	0.0159231
Hist4h4	3.88963	4.25677	1.78258	2.38798	0.0169412
RP23-25K2.4	1.82122	4.30468	2.15074	2.00149	0.0453396
Gm43088	8.10766	4.31746	2.03674	2.11978	0.0340243
Cntn5	4.00901	4.32131	1.96428	2.19995	0.0278107
RP23-4F16.10	4.61459	4.32547	1.97043	2.19519	0.0281499
Adam3	11.0922	4.32547	1.99125	2.17224	0.0298372
Wfdc2	7.63053	4.32982	1.74038	2.48785	0.0128517
Gm43462	4.27212	4.37515	2.13787	2.0465	0.0407068
Lipg	2.32429	4.4002	1.78482	2.46534	0.0136883
5830487J09Rik	8.2444	4.45497	1.57614	2.8265	0.00470596
Gm14302	5.56363	4.5348	2.12337	2.13567	0.0327067
Gm6316	4.57134	4.54366	2.28212	1.99098	0.0464832
Dnah9	4.78463	4.60895	2.25476	2.0441	0.0409438
Uts2b	9.92448	4.60979	1.68945	2.72857	0.00636096
Gpr84	4.77273	4.61622	2.08957	2.20918	0.0271625
Mkx	5.06512	4.62492	1.89855	2.43603	0.0148495
Tspan10	9.42129	4.63606	2.34513	1.97689	0.0480546
Haao	3.36953	4.65566	2.29219	2.0311	0.0422449
Myh13	5.60049	4.65807	1.88514	2.47094	0.0134758
Mecomos	10.0787	4.68171	2.28977	2.04462	0.0408925
Gm27209	6.08944	4.68817	2.00397	2.33944	0.0193124
Car1	14.7588	4.69696	2.06688	2.27249	0.0230571
Thpo	5.63276	4.69837	2.15667	2.17853	0.0293667
Camp	12.0846	4.74867	1.50764	3.14973	0.00163423
Cdh18	2.88208	4.84528	2.11637	2.28943	0.0220545
Notumos	10.9239	4.89108	2.22884	2.19445	0.0282028
Gm42639	12.6341	4.93093	2.29246	2.15093	0.0314815
Fstl5	3.00314	4.93193	2.38543	2.06753	0.0386846
2310034O05Rik	3.61347	4.93957	2.33921	2.11164	0.0347169
Rd3l	3.15359	4.94378	2.27067	2.17723	0.0294634
Muc6	3.08192	4.97779	2.48548	2.00275	0.0452041
Gm42872	3.32989	5.06007	2.16302	2.33935	0.0193171
Gm37045	4.32179	5.07677	2.33099	2.17795	0.02941
RP23-114E15.12	3.32118	5.0802	2.50448	2.02844	0.0425149
Gm29718	3.57614	5.09471	2.10449	2.42087	0.0154833
Krt23	4.13998	5.11916	2.07651	2.46527	0.013691
Ccdc34os	3.52462	5.14517	2.19949	2.33926	0.0193221
Nr1h5	3.57798	5.16647	2.05724	2.51137	0.0120265
Fkbp6	7.40161	5.18436	1.79828	2.88295	0.00393967
Epcam	14.0717	5.23799	1.96495	2.66571	0.00768267
Zfp345	3.79889	5.2794	2.55791	2.06395	0.0390222
Gm25982	3.86618	5.30616	2.42462	2.18844	0.0286372
5430419D17Rik	7.77116	5.33816	1.80323	2.96033	0.00307312
A330058E17Rik	7.90611	5.38278	1.33404	4.03495	5.46151e-05
Grid2	4.34529	5.41386	2.20855	2.45132	0.0142335
Gm17160	8.43925	5.44494	2.47683	2.19835	0.0279244
ENSMUSG00000109498	8.54834	5.46763	1.91631	2.85321	0.00432802
Gm42467	4.61679	5.50858	2.31785	2.3766	0.0174732
Kcnc3	7.13401	5.52374	1.57404	3.50929	0.000449308
Kcnma1	5.48115	5.53127	1.50172	3.68329	0.000230244
Gm11638	4.64905	5.5788	2.66546	2.09299	0.0363497
Gm11510	8.63404	5.61202	2.52691	2.2209	0.0263577
Elane	5.37805	5.70346	2.31964	2.45877	0.0139414
9430025C20Rik	6.46201	5.71067	2.72108	2.09868	0.0358452
Pax6	6.59823	5.77223	2.26578	2.54756	0.0108478
Gm38340	5.87193	5.8046	2.38909	2.42963	0.0151141
Serpinc1	7.21767	5.83652	2.16821	2.69187	0.00710536
ENSMUSG00000110240	5.80428	5.90307	2.49078	2.36997	0.0177897
Gm37500	11.6512	5.94354	2.18947	2.7146	0.00663552
Gm42970	18.3377	5.95594	2.42871	2.45231	0.0141943
D830025C05Rik	6.27973	5.99118	2.78765	2.14919	0.0316194
Arg1	12.9802	5.99178	1.91673	3.12604	0.00177179
Gm42798	6.38418	5.99568	2.21908	2.70187	0.00689501
Tfr2	12.1703	6.00036	2.04718	2.93104	0.00337834
Trbc1	6.34277	6.03514	2.61107	2.31137	0.0208126
Gm43201	7.68298	6.20881	2.68957	2.30848	0.0209725
Scn9a	7.44784	6.27861	3.0246	2.07585	0.0379081
ENSMUSG00000110327	9.11062	6.31866	1.68592	3.74791	0.000178315
ENSMUSG00000110282	7.87627	6.36124	3.07197	2.07073	0.0383836
Col19a1	8.71311	6.38942	2.12987	2.99991	0.00270057
Gm2822	8.17597	6.4155	3.1779	2.01878	0.0435097
Cpne9	8.34811	6.44629	3.23738	1.99121	0.0464581
Gm11693	9.1545	6.53149	2.86927	2.27636	0.0228244
Gm42614	11.5336	6.55696	2.70817	2.42117	0.0154705
Adora3	10.3801	6.57151	2.70531	2.42911	0.0151358
Gm42696	12.358	6.60652	3.23985	2.03914	0.0414356
AF366264	9.53417	6.61884	3.27811	2.0191	0.0434765
Tpte	11.4866	6.88806	2.71217	2.53968	0.0110953
