# Supplementary material for: Increased cardiac macrophages in Sorbs2-deficient hearts: revealing a potential role for macrophage in responding to embryonic myocardial abnormalities
Source: Front Genet. 2025 Jan 15;15:1525931. doi: 10.3389/fgene.2024.1525931 (PMC11774933; doi:10.3389/fgene.2024.1525931)
Supplement: Supplementary file 3 [file Table4.xlsx]

## Sheet: DEG_E12.5_MacDelhomo_VS_homo
Gene	baseMean	log2FoldChange	lfcSE	stat	pvalue
Gm6123	76.5936	1.12797	0.299983	3.7601	0.000169844
Gm6104	34.0888	1.5262	0.402335	3.79336	0.000148621
Gm16284	1.33133	4.00464	1.83238	2.18548	0.0288535
Gm15452	17.4254	1.06281	0.471059	2.25621	0.0240578
Gm36964	40.4859	1.16356	0.333567	3.48822	0.000486254
Gm6161	6.92002	2.26324	0.835495	2.70886	0.00675141
Gm6195	1.50488	3.36684	1.70397	1.97588	0.0481682
Rpl5-ps1	44.4342	0.91566	0.250481	3.6556	0.000256578
Gm38249	1.34945	-3.43165	1.71058	-2.00613	0.0448425
Gm28154	9.45391	-1.38307	0.500058	-2.76581	0.00567815
Tfap2b	1.55428	-4.91302	2.02865	-2.42182	0.0154432
Gm15795	5.67395	1.72679	0.740741	2.33117	0.0197444
Gsta3	7.51529	-1.9364	0.668558	-2.89638	0.00377494
Gm7658	19.4869	1.58092	0.41009	3.85506	0.0001157
Tubb4b-ps2	15.6385	1.65914	0.504999	3.28543	0.00101828
Gm28438	190.995	1.2494	0.25002	4.99719	5.82e-07
Gm28437	1615.27	1.0973	0.169103	6.48896	8.64e-11
Gm10925	2215.11	0.743702	0.283118	2.62683	0.00861842
Gm28661	2701.36	1.29151	0.170747	7.56384	3.91e-14
Gm29216	1284.58	1.10839	0.167318	6.62446	3.49e-11
Gm5525	49.0773	1.39309	0.302807	4.60057	4.21e-06
Gm38157	8.02311	1.83878	0.854154	2.15275	0.0313381
D630036G22Rik	2.79461	-2.89878	1.21122	-2.39328	0.0166986
Ankrd23	30.9002	-1.28633	0.411893	-3.12298	0.00179028
Rpl12-ps1	18.2257	1.11911	0.416241	2.68861	0.00717503
Lipt1	84.4176	0.62798	0.225061	2.79026	0.00526651
Gm5526	44.2661	1.03958	0.424506	2.4489	0.0143291
Gm28527	1.6366	3.35052	1.60703	2.08491	0.0370774
Stat1	268.203	0.660416	0.174378	3.78728	0.000152307
Ormdl1	264.742	0.686239	0.299483	2.29141	0.0219395
Gm6822	23.6818	1.67489	0.448449	3.73485	0.000187825
Aox1	44.3106	-0.773488	0.337275	-2.29335	0.0218281
Ndufb3	1146.31	0.817836	0.328425	2.49018	0.012768
Mpp4	7.33768	-1.31443	0.529031	-2.48461	0.0129695
Eif4a-ps4	219.529	0.666795	0.143237	4.6552	3.24e-06
Eef1b2	5523.98	0.78961	0.347081	2.275	0.0229057
Rpl10a-ps1	134.588	0.799875	0.228679	3.49781	0.0004691
Cps1	13.9842	-1.64626	0.642103	-2.56386	0.0103515
Spag16	6.53288	1.38783	0.62182	2.23188	0.0256232
Gm25939	2.73319	4.82693	2.09553	2.30344	0.0212542
Rpl37a	4128.84	1.14479	0.423561	2.70278	0.00687624
Slc11a1	23.1833	-0.854108	0.42131	-2.02727	0.0426351
Gm15179	5.64353	-2.51399	1.1672	-2.15386	0.0312515
Gm6159	30.6901	1.23371	0.477818	2.58196	0.00982409
Gm5529	87.5498	1.14202	0.260561	4.38294	1.17e-05
Gm6136	191.979	0.775589	0.175195	4.42701	9.55e-06
Gm37447	3.28308	-2.79723	1.25435	-2.23003	0.0257456
Chrng	12.1332	1.03936	0.404029	2.5725	0.0100968
Gm9991	1.29978	3.41221	1.65495	2.06181	0.0392256
Rab17	34.756	1.16114	0.574983	2.01943	0.0434425
Gm7785	9.71574	1.27977	0.611788	2.09184	0.0364526
Per2	595.563	-0.731093	0.170144	-4.29692	1.73e-05
Myeov2	797.607	1.06679	0.411998	2.58931	0.00961688
Sned1	272.537	-1.45807	0.521146	-2.79782	0.00514488
Fam174a	389.818	0.621855	0.309681	2.00805	0.0446381
Gm15427	158.223	1.05146	0.267861	3.92539	8.66e-05
Gm3531	57.6407	0.879252	0.267337	3.28893	0.00100569
Tdpx-ps1	41.5858	1.44871	0.292934	4.94551	7.59e-07
Gm3608	75.8636	0.874651	0.238214	3.6717	0.000240946
Tnfrsf11a	25.314	-0.918323	0.317745	-2.89013	0.00385085
Gm38235	1.5417	3.63175	1.56254	2.32427	0.0201112
Gm8141	5.69489	2.08285	0.835488	2.49297	0.012668
Gm29106	5.08866	1.48227	0.751584	1.9722	0.0485871
Dbi	1949.49	0.994437	0.369441	2.69173	0.00710819
Gm28911	10.9461	2.20061	0.647089	3.40078	0.000671947
Gm8451	118.434	0.984579	0.252234	3.90344	9.48e-05
Acmsd	4.76407	-1.78802	0.694942	-2.5729	0.0100849
Gm6170	102.222	1.31988	0.276148	4.77962	1.76e-06
Gm15675	53.4054	-0.701561	0.291653	-2.40547	0.0161518
C4bp	1.48622	-4.71209	1.573	-2.9956	0.00273909
Pigr	3.3009	-3.1324	1.13894	-2.75028	0.00595436
Ikbke	120.002	-0.625243	0.212029	-2.94885	0.00318958
Nfasc	16.5616	-0.947694	0.436921	-2.16903	0.0300806
Gm29257	16.0295	1.37216	0.45263	3.03154	0.00243313
Snrpe	1059.69	0.855235	0.383733	2.22873	0.025832
Zc3h11a	193.272	-1.25953	0.402931	-3.12591	0.00177258
Gm38394	16.1652	-1.6787	0.489756	-3.42762	0.0006089
Gm37632	2.28808	3.44202	1.62653	2.11618	0.0343295
2310009B15Rik	117.509	0.784676	0.394464	1.98922	0.0466765
Gm5835	158.901	1.26031	0.214537	5.87454	4.24e-09
Gm4322	13.3519	1.06355	0.489016	2.17488	0.0296388
Gm37893	75.1964	-1.73242	0.294492	-5.88273	4.04e-09
Gm19503	36.506	0.979911	0.418762	2.34002	0.0192828
Gm28512	39.1742	-1.43713	0.447964	-3.20814	0.00133598
Cacna1e	33.0161	-0.673168	0.320538	-2.10012	0.0357184
Gm2000	108.669	0.899912	0.265864	3.38486	0.000712134
Gm37788	1.59954	3.35269	1.66318	2.01583	0.0438179
Gm37088	1.41322	-3.48364	1.73522	-2.0076	0.0446858
6720464F23Rik	1.74175	3.40727	1.61818	2.10561	0.035238
Gm6177	17.5764	1.41423	0.484965	2.91615	0.00354385
Serpinc1	4.85519	-1.92187	0.773784	-2.48373	0.0130016
Zbtb37	200.175	-0.754641	0.280899	-2.68652	0.00722016
Gm37362	2.70373	-3.9421	1.43225	-2.75239	0.00591624
Gas5	1494.35	0.596187	0.253621	2.3507	0.0187382
Gm15429	20.3346	1.06036	0.432187	2.45346	0.0141487
Rpsa-ps1	12.6217	1.6761	0.521557	3.21364	0.00131065
Gm38190	40.4854	-0.95302	0.472699	-2.01612	0.0437871
Gm16418	28.0348	1.72601	0.40392	4.27314	1.93e-05
Gm6286	21.9845	0.869576	0.37708	2.30608	0.0211062
Gm25911	36.4572	5.11532	1.09304	4.67989	2.87e-06
Fcrla	1.76387	3.44749	1.52243	2.26446	0.0235456
Gm2962	42.873	1.57	0.449029	3.49643	0.000471524
Ufc1	1082.13	0.783903	0.304939	2.57069	0.0101497
Gm20045	116.819	-0.697236	0.202789	-3.43824	0.000585518
Dedd	93.79	-0.620688	0.265248	-2.34003	0.0192821
Arhgap30	34.9768	-0.612427	0.279617	-2.19023	0.0285074
Tma7-ps	21.5025	0.940686	0.373072	2.52146	0.0116869
Pydc4	4.30149	3.64032	1.4083	2.5849	0.0097406
Mnda	17.8361	1.08664	0.529382	2.05266	0.0401053
Rbm8a2	14.7559	1.69169	0.52648	3.21321	0.00131262
Gm16432	7.06924	-1.50093	0.723246	-2.07527	0.0379615
Gm37486	9.79915	1.52914	0.5414	2.82442	0.00473659
Gm5561	12.9407	1.98414	0.510877	3.88379	0.000102842
Gm37033	5.56301	2.31399	0.915063	2.52878	0.011446
6330403A02Rik	18.2372	-1.10335	0.547817	-2.01408	0.0440014
Gm37018	2.71755	4.03439	1.48407	2.71847	0.00655852
Srp9	1156.78	0.709857	0.356028	1.99382	0.0461713
2024-03-02	708.348	0.739344	0.353606	2.09087	0.0365398
Rrp15	305.693	0.704389	0.30581	2.30335	0.021259
Gm38155	20.7108	-2.02226	0.482696	-4.18951	2.8e-05
Gm36388	3.81555	2.54109	1.21225	2.09618	0.0360658
Gm3837	50.3145	1.36314	0.363348	3.7516	0.00017571
Gm38245	10.2969	-1.79189	0.733617	-2.44254	0.0145844
Gm38188	4.63351	-2.30056	0.810336	-2.83902	0.00452523
Nenf	545.652	0.967849	0.411208	2.35367	0.0185889
1700034H15Rik	19.6795	-0.926249	0.423529	-2.18698	0.0287442
G0s2	410.832	0.614015	0.287881	2.13288	0.0329346
Cd46	68.2556	-0.664153	0.23937	-2.77459	0.00552715
Dclre1c	120.609	-0.935446	0.334008	-2.80067	0.00509974
Gm13196	4.11508	2.28	0.963347	2.36675	0.0179452
Gm13192	15.4745	1.25414	0.493506	2.5413	0.0110442
Camk1d	91.8532	-0.859818	0.328584	-2.61674	0.00887743
Gm13199	16.2485	-0.826092	0.403553	-2.04705	0.0406536
Itih2	5.50021	-4.15781	1.20086	-3.46237	0.000535446
Gm13268	75.241	1.59617	0.2317	6.88894	5.62e-12
Gm13315	3.58411	2.78118	1.35608	2.0509	0.0402772
Gm38273	2.18973	3.26783	1.55435	2.10237	0.0355208
Gm37891	12.2199	-2.38692	0.73148	-3.26314	0.00110185
Gm13365	12.6691	1.29483	0.590408	2.19311	0.0282993
Commd3	1150.2	0.75327	0.296467	2.54082	0.0110592
Gm13328	16.4151	0.995498	0.499606	1.99257	0.0463089
Gm13342	15.4256	1.07089	0.524928	2.04008	0.0413424
Gm13341	1653.6	1.44206	0.158507	9.09777	9.22e-20
Gm13340	4717.85	1.1598	0.330781	3.50626	0.000454447
Gm13339	238.22	1.34333	0.227478	5.90534	3.52e-09
Ptgds	997.696	1.605	0.40122	4.00031	6.33e-05
Mamdc4	178.463	-0.779386	0.257431	-3.02755	0.00246542
Tmem141	102.056	0.795567	0.326239	2.4386	0.0147441
Bmyc	25.03	0.952655	0.39372	2.41963	0.0155364
Gm13421	11.4522	-1.06887	0.529078	-2.02024	0.0433581
Rpsa-ps9	41.9745	1.47829	0.343674	4.30144	1.7e-05
Gbgt1	10.7877	-0.983477	0.499025	-1.97079	0.0487474
Cstad	12.2442	-1.15824	0.508796	-2.27644	0.0228196
Gm13611	5.98635	2.76602	0.928576	2.97878	0.00289402
Gm13408	52.7608	0.943829	0.304104	3.10364	0.00191159
Gm43128	8.17138	-1.56414	0.727791	-2.14916	0.0316218
Gm13443	17.666	1.03077	0.389839	2.6441	0.00819083
Lhx6	59.9835	-0.807642	0.368751	-2.19021	0.028509
Gm13436	86.121	1.33745	0.314049	4.25874	2.06e-05
Rpl35	833.721	1.02063	0.295795	3.45047	0.000559617
Gm13453	23.3894	1.3356	0.442749	3.0166	0.00255624
Gm13456	721.274	1.02884	0.178237	5.77229	7.82e-09
Gm13461	52.6759	1.04878	0.287564	3.64711	0.000265205
Gm13488	11.8715	1.58036	0.726908	2.17409	0.0296984
Gm13498	19.6433	1.23912	0.521542	2.37589	0.0175067
Gm13493	122.753	1.01659	0.223174	4.55516	5.23e-06
Nmi	133.987	0.630093	0.244192	2.58032	0.00987092
Gm13532	51.5018	1.89205	0.36222	5.22349	1.76e-07
Gm13573	23.5283	1.06304	0.392107	2.71108	0.00670638
Gm13582	3.39017	-2.86568	1.36631	-2.09738	0.0359596
Xirp2	378.978	0.77975	0.27087	2.87869	0.00399335
Spc25	1068.5	0.788789	0.257924	3.05822	0.00222659
Rpl9-ps7	60.3202	1.56487	0.277902	5.63102	1.79e-08
Gm26558	2.16157	5.06324	1.46686	3.45177	0.000556929
Atp5g3	14135.5	0.581943	0.249755	2.33006	0.0198029
Rps6-ps4	136.213	0.811817	0.259489	3.12852	0.00175686
Itga4	261.845	-0.710553	0.303192	-2.34357	0.0191
Gm13680	93.8939	1.15378	0.258007	4.47191	7.75e-06
2700094K13Rik	1052.36	1.08552	0.374538	2.89828	0.00375216
Gm13736	6.71225	1.96982	0.842537	2.33796	0.0193894
Gm13772	122.541	1.41563	0.224367	6.30942	2.8e-10
C1qtnf4	94.3431	0.927708	0.434938	2.13296	0.0329277
F2	2.20857	-3.56819	1.32767	-2.68756	0.0071976
4921507L20Rik	24.0019	-1.39422	0.421295	-3.30938	0.000935041
Gm13868	1.90655	2.96746	1.45905	2.03384	0.0419677
4931422A03Rik	12.3256	-1.4183	0.613844	-2.31053	0.0208591
Immp1l	643.637	0.72333	0.334333	2.1635	0.0305029
Gm13904	15.6965	1.71807	0.557694	3.08067	0.00206537
Ryr3	164.19	-0.704356	0.31912	-2.20718	0.0273013
Scg5	7.85262	1.61296	0.659438	2.44595	0.0144469
Srp14	1017.93	0.697942	0.353213	1.97598	0.0481571
Ankrd63	448.85	0.59281	0.221704	2.67388	0.00749786
Gm14091	35.6574	-0.716992	0.36187	-1.98135	0.0475515
Gm14088	8.46522	2.33395	0.74419	3.13622	0.0017114
Dnajc17	133.175	0.734845	0.304373	2.41429	0.0157659
Sptbn5	29.394	-1.19985	0.485208	-2.47286	0.0134037
Rps12-ps10	9.18326	2.19567	0.618348	3.55087	0.000383953
Eid1	3047	0.875675	0.305978	2.86189	0.00421122
Slc27a2	2.30754	-2.96353	1.18822	-2.49409	0.012628
Ap4e1	324.577	-0.802868	0.318704	-2.51917	0.0117633
Zfp661	76.8939	-0.594013	0.222225	-2.67302	0.00751712
Zc3h6	88.016	0.604306	0.260234	2.32216	0.0202241
9830144P21Rik	53.0512	-0.98482	0.488388	-2.01647	0.0437508
Gm14044	5.83958	1.96726	0.794438	2.47629	0.0132754
Gm14042	5.72068	-1.48383	0.73601	-2.01604	0.0437956
Mrps26	493.331	0.642986	0.317667	2.02409	0.0429611
Snrpert	71.753	0.911068	0.37637	2.42067	0.0154919
Rps19-ps7	14.1267	1.81496	0.505392	3.59119	0.000329172
Gm561	172.088	0.68831	0.318099	2.16382	0.0304779
Cst3	3302.19	0.745779	0.302605	2.46453	0.0137193
Gm14122	18.1621	0.95952	0.425573	2.25465	0.0241551
Zfp442	20.6496	-1.41265	0.419455	-3.36783	0.000757634
Gm14121	16.1133	1.15403	0.518934	2.22385	0.0261587
Gm26681	3.20813	-3.99035	1.40278	-2.84461	0.00444664
Gm14150	88.2041	0.987641	0.209801	4.70751	2.51e-06
Rps15a-ps7	21.3166	1.32565	0.480592	2.75837	0.00580909
Gm14165	22.2923	1.83148	0.469912	3.89749	9.72e-05
Gm14472	20.872	0.837173	0.40048	2.09042	0.0365798
Gm14494	31.0933	1.3572	0.325542	4.16905	3.06e-05
Rpl5-ps2	52.2519	1.15862	0.262589	4.41229	1.02e-05
Map1lc3a	1964.43	0.703219	0.312637	2.24931	0.0244926
Eif6	695.125	0.702664	0.294398	2.38678	0.0169966
Cep250	659.266	-0.595864	0.286718	-2.07823	0.0376884
Romo1	644.644	1.04118	0.414275	2.51326	0.0119621
Gm14173	12.3393	1.7521	0.67448	2.5977	0.00938508
4930518I15Rik	23.704	-0.952188	0.370907	-2.56719	0.0102526
1110008F13Rik	294.142	0.613408	0.181556	3.37861	0.000728545
Gm14279	25.5017	1.56695	0.399932	3.91803	8.93e-05
Gm27206	3.08063	-4.50268	1.39815	-3.22045	0.00127989
2900093K20Rik	17.503	0.901835	0.440724	2.04626	0.0407308
2310001K24Rik	1.71769	-3.95065	1.66432	-2.37372	0.0176097
Wisp2	8.98512	2.32479	1.02093	2.27712	0.0227791
Gm14302	2.00865	-3.38683	1.4339	-2.36196	0.0181785
Dbndd2	59.9861	-0.735133	0.298817	-2.46014	0.0138883
Neurl2	125.976	0.819259	0.285934	2.86521	0.00416737
1500012F01Rik	437.89	0.734883	0.290664	2.52829	0.011462
Cebpb	90.4085	0.786165	0.349239	2.25108	0.0243802
1200007C13Rik	3.33036	-2.76074	1.26566	-2.18126	0.0291643
Gm14270	7.81031	1.44367	0.600389	2.40455	0.0161924
Pck1	9.03008	-1.80691	0.695836	-2.59675	0.00941099
Nespas	20.9807	-1.19113	0.568557	-2.09501	0.03617
Atp5e	2952.61	1.06303	0.417057	2.54888	0.010807
Gm14399	46.519	-0.640097	0.271711	-2.3558	0.018483
Etohi1	113.816	-0.604373	0.191907	-3.1493	0.00163664
Rps21	2263.19	1.15627	0.368712	3.13596	0.00171291
Gm8797	53.1851	0.725235	0.24849	2.91857	0.00351644
Fabp4	3895.16	1.13812	0.573831	1.98336	0.0473267
Gm5844	57.5478	0.831332	0.248914	3.33984	0.000838267
Cp	133.262	-0.768107	0.257458	-2.98343	0.00285035
Gm7488	19.7677	0.994477	0.462631	2.14961	0.0315859
Gm7536	109.761	0.664507	0.338882	1.96088	0.0498934
Rpl22l1	360.546	0.806017	0.321735	2.50522	0.0122376
Gm38197	7.53162	1.94673	0.911113	2.13666	0.032626
Gm37123	17.9616	-1.1161	0.413567	-2.69871	0.00696091
Ndufb5	2118.17	0.674625	0.318206	2.12009	0.0339987
Gm43203	3.28372	-2.03724	0.953751	-2.13603	0.0326769
8430422M14Rik	103.803	0.631717	0.291686	2.16574	0.0303308
Gm12540	4.56873	-1.60573	0.749406	-2.14268	0.032139
Nudt6	29.1752	-0.853476	0.414772	-2.0577	0.039619
Gm12565	11.3114	1.20769	0.523915	2.30512	0.0211597
1700034I23Rik	1.5887	-3.97167	1.53071	-2.59465	0.00946881
Gm22043	1.63057	3.14389	1.52238	2.06512	0.0389119
Ndufc1	1582.16	0.790506	0.337466	2.34248	0.0191561
C130089K02Rik	1.91812	4.64865	1.53123	3.0359	0.00239818
Gm42898	2.54482	3.82138	1.71816	2.22412	0.0261406
C130075A20Rik	2.5756	3.37684	1.52159	2.21929	0.0264671
Gm6204	75.232	1.394	0.298648	4.66771	3.05e-06
Gm42843	1.57148	3.58898	1.78172	2.01433	0.0439744
Gm5276	21.2493	0.853787	0.402374	2.12187	0.0338485
Gm6394	10.6715	1.45864	0.684922	2.12965	0.0332006
Gm8276	16.7321	1.37917	0.485807	2.83892	0.00452659
Gm37589	2.86218	3.42901	1.55515	2.20494	0.0274583
Gm9701	10.4755	2.08817	0.733675	2.84618	0.0044247
Gm8388	5.97167	3.0255	1.16476	2.59753	0.00938969
Gm37776	3.22228	-2.38026	1.19903	-1.98516	0.0471265
Mlf1	2331.35	0.64329	0.311279	2.0666	0.0387719
Gm22009	19.2389	3.47946	0.806675	4.31334	1.61e-05
Rpl32-ps	5.93882	1.39456	0.671075	2.0781	0.0377001
Gm10291	24.8154	0.878471	0.399108	2.20108	0.02773
Rxfp1	676.028	-0.893839	0.152577	-5.85829	4.68e-09
Fgg	6.07775	-7.38193	1.54029	-4.79258	1.65e-06
Glt28d2	42.7011	0.983673	0.372501	2.64073	0.00827279
Gm9790	20.0052	1.13442	0.52998	2.14049	0.0323152
Rps3a1	13477.9	0.708009	0.32497	2.17869	0.0293545
Gm37584	35.5929	-0.787405	0.318909	-2.46906	0.0135469
Lamtor2	607.144	0.703452	0.358541	1.96199	0.0497641
Gm25945	6.67659	-2.15677	0.805602	-2.67721	0.00742378
5830417I10Rik	177.906	-0.80515	0.219097	-3.67485	0.000237985
Gon4l	539.642	-0.801586	0.374697	-2.1393	0.0324118
n-R5s197	7.7763	-1.46922	0.651569	-2.2549	0.0241397
Trim46	39.5879	-0.929112	0.243719	-3.81223	0.000137717
Dpm3	136.174	1.07945	0.490763	2.19954	0.0278394
Gm15417	58.1562	0.782276	0.353747	2.2114	0.0270081
Pmvk	379.992	0.93769	0.295936	3.16856	0.00153195
Gm19710	35.4554	-0.730142	0.361173	-2.02158	0.0432195
Nup210l	52.0851	-0.757544	0.294037	-2.57635	0.00998484
Gm43712	13.1694	1.47275	0.507163	2.90391	0.00368539
Rps27	2748.44	0.947041	0.294573	3.21496	0.00130464
Jtb	597.664	0.715511	0.362695	1.97276	0.0485224
S100a1	1617.8	0.61983	0.306589	2.0217	0.0432076
S100a13	322.218	1.02278	0.395264	2.58758	0.00966518
S100a16	524.992	0.873559	0.36545	2.39037	0.0168316
S100a6	121.189	0.958032	0.375718	2.54987	0.0107762
S100a8	26.2481	1.99164	0.882285	2.25737	0.023985
S100a9	51.9949	1.83339	0.756064	2.42491	0.0153121
Mif-ps3	13.2948	1.13275	0.466525	2.42806	0.0151799
Rplp0-ps1	7.54654	1.62023	0.696241	2.32712	0.0199591
Rorc	139.05	0.709876	0.308875	2.29827	0.0215466
Rpl31-ps11	68.8614	0.913503	0.273989	3.33408	0.000855805
Psmb4	2807.47	0.755198	0.341534	2.2112	0.0270223
Rps10-ps1	82.2118	1.16327	0.239774	4.85151	1.23e-06
Gm43375	23.4491	-1.53649	0.545611	-2.81608	0.00486131
Gm20632	38.9576	0.792025	0.34677	2.28401	0.0223711
Txnip	3109.5	0.622483	0.187112	3.32679	0.000878528
Rpl21-ps11	9.42978	1.68599	0.635965	2.65108	0.0080235
Gja5	1665.67	0.659662	0.166283	3.9671	7.28e-05
Gm43076	38.9271	-0.81406	0.299792	-2.71542	0.00661928
Gm5853	4.75463	2.50771	0.910992	2.75272	0.00591016
Tbx15	6.47242	-1.63577	0.751946	-2.17539	0.0296011
Cd101	51.5691	-1.31695	0.383823	-3.43114	0.00060106
4632404M16Rik	43.4363	-2.19348	0.541796	-4.04854	5.15e-05
Atg4a-ps	3.47148	4.54769	1.39675	3.25591	0.00113028
Phtf1os	12.635	-1.04383	0.496464	-2.10253	0.0355073
Gm42696	1.65292	3.75098	1.65921	2.2607	0.023778
Gm6485	14.892	1.2337	0.464725	2.65469	0.00793816
Gm42658	17.7617	-1.50827	0.639813	-2.35736	0.0184052
Gm42659	6.41886	-1.52952	0.627389	-2.43792	0.0147721
Gm43848	13.6479	0.991304	0.47042	2.10727	0.0350939
Gm43328	36.6001	-0.704438	0.296874	-2.37286	0.0176512
Gm43071	57.6759	-0.976242	0.381067	-2.56186	0.0104112
Gm38253	10.9372	-2.18114	0.526838	-4.14005	3.47e-05
Gm5075	6.33062	1.866	0.726176	2.56963	0.0101807
Scarna2	8.60675	2.70343	0.97468	2.77366	0.00554293
Gm4859	6.54559	1.93778	0.789855	2.45333	0.014154
Gm4596	16.0962	1.38122	0.468953	2.94534	0.00322602
Gm9761	57.9654	0.795219	0.202307	3.93075	8.47e-05
Gm4332	105.6	1.46536	0.303923	4.82148	1.42e-06
Gm43300	53.8836	-1.06797	0.449969	-2.37343	0.0176237
Gm42664	23.5571	-1.60742	0.538184	-2.98674	0.00281966
Gm43609	20.6146	-0.88793	0.401956	-2.20902	0.027173
4633401B06Rik	6.0135	-2.8151	0.9263	-3.03908	0.00237305
Gm17494	40.2539	0.76124	0.290033	2.62467	0.00867335
1810037I17Rik	945.834	0.800418	0.389655	2.05417	0.0399594
Snhg8	220.435	0.940953	0.392966	2.39449	0.0166434
Gm20568	5.60931	1.47839	0.718582	2.05737	0.0396503
Gm43006	3.24519	4.52387	1.39944	3.23264	0.00122653
Gm42970	21.7961	1.51858	0.568731	2.67012	0.00758233
Gm42525	7.03257	3.56909	1.345	2.6536	0.0079638
Alpk1	70.1935	-0.690482	0.234373	-2.94608	0.00321825
Gm16238	55.103	1.07649	0.272943	3.94401	8.01e-05
Rpl7a-ps7	5.82142	1.72967	0.742772	2.32867	0.0198767
Gm9396	40.8148	1.39816	0.374409	3.73432	0.00018822
Rpl34	2883.46	0.745135	0.313539	2.37653	0.0174762
Gm5855	67.4588	0.870568	0.319261	2.72682	0.00639473
Aimp1	1044.21	0.631424	0.285233	2.21372	0.0268483
Tet2	975.566	-0.683377	0.196413	-3.47929	0.000502741
Gm43379	36.6123	-0.939415	0.275508	-3.40975	0.000650215
Gbp7	118.573	0.72827	0.363974	2.00089	0.0454047
Gbp3	109.788	1.57757	0.468506	3.36723	0.000759285
Gbp2	41.566	0.87134	0.327743	2.6586	0.00784654
Gm25965	4.79293	-1.90836	0.851217	-2.24192	0.0249664
Clca3a2	19.2722	-1.22431	0.436872	-2.80245	0.00507155
Col24a1	70.4782	-0.658446	0.267423	-2.46219	0.0138092
Gm43572	1.37306	-3.48212	1.62719	-2.13996	0.0323583
Rpsa-ps10	134.874	0.69609	0.272573	2.55377	0.0106563
Ifi44	50.9046	2.75978	0.553165	4.98906	6.07e-07
Gm43859	12.2003	-1.07646	0.456681	-2.35715	0.018416
Gm43858	39.9181	-1.40162	0.440221	-3.18391	0.00145301
Mir186	16.5919	-1.12112	0.540777	-2.07317	0.0381564
Rps20	5388.22	0.810042	0.371833	2.17851	0.029368
Plag1	191.024	-0.981942	0.358511	-2.73894	0.00616368
Gm11816	8.66142	2.68226	1.36519	1.96475	0.0494431
Gm12919	22.0318	1.12282	0.407264	2.75698	0.00583383
Gm11832	24.0181	-0.823267	0.336644	-2.44551	0.0144648
Triqk	158.414	0.580703	0.166069	3.49675	0.000470955
Gm11824	10.0549	1.78442	0.641121	2.78328	0.00538116
Gm11836	32.1869	1.27347	0.312981	4.06885	4.72e-05
Slc26a7	52.2126	-0.769771	0.250132	-3.07745	0.00208777
Gm11870	1.34637	-3.16172	1.55273	-2.03624	0.0417265
Gm11878	25.5061	1.5497	0.345838	4.48101	7.43e-06
Gm11893	11.6565	1.71906	0.594354	2.89231	0.0038242
Mdn1	554.617	-0.74569	0.231474	-3.22148	0.0012753
Gm11942	117.699	1.45869	0.255479	5.7096	1.13e-08
Gm12350	38.5154	0.957556	0.380686	2.51534	0.0118917
Smim8	336.874	0.779844	0.324927	2.40006	0.0163924
Gm12372	9.92649	1.21765	0.57686	2.11082	0.0347875
Ndufb6	816.591	0.715833	0.261741	2.7349	0.00623999
Gm6297	29.0327	-0.729419	0.309924	-2.35355	0.0185953
1110017D15Rik	3.11962	2.22368	1.0319	2.15494	0.0311669
Cntfr	171.214	-0.633557	0.279019	-2.27065	0.023168
Gm13305	4.52679	2.07719	0.794635	2.61402	0.00894843
Gm26881	7.21113	1.84463	0.652438	2.82728	0.00469449
Car9	102.945	-0.592007	0.272491	-2.17257	0.0298126
Hint2	405.047	0.768553	0.366123	2.09917	0.0358023
Hrct1	14.6944	2.30632	0.706955	3.26233	0.001105
Clta	1861.52	0.603762	0.269135	2.24334	0.0248749
Grhpr	842.449	0.632307	0.167699	3.77049	0.00016293
Baat	3.99378	-1.42132	0.725077	-1.96023	0.0499686
Aldob	5.96826	-3.22938	1.27408	-2.53467	0.0112555
Gm12482	11.255	1.01001	0.465362	2.17038	0.0299782
Rps15a-ps8	3.52528	3.3835	1.10327	3.06678	0.00216379
Gm12538	2.08242	3.25902	1.44283	2.25877	0.0238975
Gm12526	1.44048	3.81308	1.77082	2.15329	0.0312957
Txn1	2226.94	0.85367	0.357733	2.38633	0.0170173
Mup20	9.16963	-7.98028	1.55011	-5.1482	2.63e-07
Wdr31	27.4215	0.704927	0.290431	2.42718	0.0152168
Zfp618	487.688	-0.673043	0.199004	-3.38206	0.000719442
Orm1	1.71307	-3.38184	1.53767	-2.19932	0.0278551
Whrn	195.485	-0.608945	0.279129	-2.18159	0.0291398
Rpl17-ps4	64.1682	1.07794	0.256829	4.19711	2.7e-05
Gm11223	97.3597	0.812516	0.247361	3.28474	0.00102076
Gm11226	4.02893	2.11372	0.987133	2.14128	0.0322518
Rps18-ps1	11.9589	1.35448	0.607152	2.23088	0.025689
Aldoart1	54.8398	1.04069	0.304078	3.42245	0.000620589
ENSMUSG00000110373	9.32391	-1.27359	0.557601	-2.28406	0.0223681
Gm11263	36.935	1.02238	0.334055	3.0605	0.00220968
Gm11407	108.958	1.14191	0.468658	2.43655	0.0148282
Gm11408	64.1311	1.24593	0.314776	3.95816	7.55e-05
Gm10154	28.6439	1.44985	0.32787	4.42201	9.78e-06
Cdkn2b	9.58007	1.24266	0.506384	2.45398	0.0141283
Gm12669	46.7199	0.913094	0.280396	3.25645	0.00112816
Gm12657	33.8417	0.870605	0.311487	2.79499	0.00519008
Gm12693	12.9622	1.04476	0.497618	2.09952	0.0357712
Mysm1	583.207	-0.586248	0.173696	-3.37513	0.000737797
Fggy	47.1097	0.710441	0.28131	2.52547	0.0115543
Gm12791	7.58762	1.51007	0.662067	2.28084	0.022558
Gm12715	135.91	0.607002	0.240075	2.52838	0.0114591
C8a	1.50011	-5.31611	2.47669	-2.14646	0.0318366
Lexm	2.87081	-1.8961	0.912416	-2.07811	0.037699
Hspb11	141.709	0.705022	0.32289	2.18348	0.0290008
Prpf38a	758.752	0.629074	0.240633	2.61424	0.0089425
Gm12816	45.4334	1.27237	0.344713	3.69109	0.000223296
Gm12818	4.65974	1.9176	0.897977	2.13547	0.0327226
Uqcrh	6723.97	0.921796	0.359101	2.56695	0.0102597
Llph-ps1	3.83708	2.19693	1.06782	2.0574	0.0396474
C530005A16Rik	21.069	-1.11767	0.357999	-3.12198	0.0017964
Gm12843	1.32747	3.83701	1.93269	1.98532	0.0471085
Szt2	953.563	-0.582482	0.257756	-2.25982	0.0238324
Mir1957a	2.99386	-2.41566	1.13513	-2.1281	0.0333292
Ermap	120.527	-0.888141	0.352294	-2.52102	0.0117016
Ccdc23	522.352	0.802579	0.342765	2.34148	0.0192073
Ldha-ps2	46.9518	0.831064	0.372074	2.2336	0.0255095
Bmp8a	1.20645	-3.65807	1.63967	-2.23098	0.0256825
Ndufs5	1406.1	0.694046	0.318426	2.17962	0.0292858
Gm12932	4.15503	-2.36794	0.86821	-2.72739	0.00638383
Csf3r	17.4343	-1.50113	0.573535	-2.61733	0.00886212
Rpl28-ps3	98.289	0.840706	0.243897	3.44697	0.000566918
Gm12941	5.29938	-1.81496	0.744719	-2.4371	0.0148054
Zmym1	117.59	-0.816107	0.234646	-3.47803	0.000505115
Zmym6	370.317	-0.85547	0.218775	-3.91027	9.22e-05
A3galt2	13.1609	-1.54371	0.694939	-2.22136	0.0263266
Eif3i	1600.2	0.643588	0.288569	2.23028	0.0257291
Gm12966	50.1787	0.863277	0.297783	2.89901	0.00374342
Gm12963	14.103	-1.01	0.457036	-2.20989	0.0271125
A930004J17Rik	54.0766	-2.06559	0.361184	-5.71893	1.07e-08
Gm13215	35.9036	1.6893	0.300186	5.6275	1.83e-08
Atpif1	929.432	0.90114	0.268286	3.35888	0.000782591
Cd52	17.0787	1.41889	0.654636	2.16745	0.0302003
Stmn1	4493.22	0.713851	0.345989	2.06322	0.0390919
Gm12983	5.29231	2.38953	0.987776	2.4191	0.0155588
Gm12989	22.6552	1.7142	0.459772	3.72836	0.000192726
Hmgcl	748.085	0.621106	0.227856	2.72587	0.00641318
Rpl31-ps10	13.1154	1.9688	0.507711	3.87779	0.00010541
Rpl38-ps1	19.5036	1.91731	0.470624	4.07397	4.62e-05
Minos1	2565.97	0.760424	0.371413	2.04738	0.0406203
Gm24245	3.88439	3.82081	1.63143	2.342	0.0191807
Gm13127	58.4135	0.873098	0.223145	3.91269	9.13e-05
Gm13226	48.8617	1.44912	0.370477	3.9115	9.17e-05
Gm13241	15.3543	-1.33809	0.617037	-2.16857	0.0301155
Gm13237	47.4138	1.40627	0.260079	5.4071	6.41e-08
Gm13202	15.8698	1.04571	0.488692	2.13982	0.0323692
Gm13204	24.1034	-1.1092	0.387077	-2.86558	0.00416246
Masp2	2.34409	-3.0342	1.33943	-2.26529	0.0234949
Rpsa-ps12	34.467	1.37178	0.328549	4.17527	2.98e-05
Gm13097	2.14509	-3.38169	1.46239	-2.31244	0.0207533
Gm13071	22.0896	-0.952975	0.43247	-2.20356	0.0275553
Gm13092	5.78924	1.60334	0.737356	2.17444	0.0296721
Rps15a-ps3	48.6616	1.47162	0.263356	5.58796	2.3e-08
Tnfrsf9	11.8528	1.55141	0.700707	2.21407	0.0268242
Tnfrsf25	61.7358	-0.680735	0.285577	-2.38372	0.0171387
Rpl22	4115.94	0.593127	0.262624	2.25847	0.0239164
Fam213b	303.298	0.877474	0.363043	2.417	0.0156491
5830444B04Rik	5.72786	2.08185	0.868809	2.39621	0.0165657
Gm16023	16.8097	-1.02113	0.429019	-2.38015	0.0173057
Gm16008	44.7164	-0.655681	0.26617	-2.46339	0.013763
Tnfrsf18	27.0914	-1.78547	0.448828	-3.97807	6.95e-05
Ttll10	2.83928	-2.2656	1.14855	-1.97257	0.0485442
9430015G10Rik	445.607	-0.629575	0.106043	-5.93695	2.9e-09
Isg15	39.4848	2.28663	0.517221	4.42099	9.82e-06
Plekhn1	100.736	-0.854682	0.306694	-2.78676	0.00532383
Samd11	9.69062	-1.33874	0.576135	-2.32365	0.0201444
Gm15772	58.5383	0.860924	0.353424	2.43595	0.0148527
Rps4x-ps	60.7757	1.56586	0.336256	4.65676	3.21e-06
Cfap69	74.4582	-1.05115	0.262622	-4.00253	6.27e-05
Tubb4b-ps1	46.2598	0.888156	0.306786	2.89503	0.00379118
Gm7332	53.1924	0.705015	0.311235	2.26522	0.0234992
Gm8925	18.5125	1.35508	0.516745	2.62235	0.00873269
Gm43032	8.7296	-1.74254	0.677502	-2.572	0.0101113
Gm6543	8.29953	1.5811	0.64585	2.44809	0.0143615
Gm15421	52.9642	1.37003	0.275931	4.96511	6.87e-07
Rpl17-ps5	73.9734	0.979236	0.288951	3.38893	0.000701647
Gm6560	261.208	1.01406	0.29374	3.45223	0.000555975
4933427G23Rik	25.2693	0.63796	0.305836	2.08595	0.0369829
Tomm7	773.018	0.835156	0.36486	2.28898	0.0220806
2700038G22Rik	106.421	-0.599189	0.212849	-2.81509	0.00487633
Gm6745	17.0483	1.46066	0.439048	3.32688	0.000878239
Gm3724	18.9292	1.34488	0.416828	3.22646	0.0012533
Gm9836	14.6119	1.438	0.514161	2.7968	0.00516122
Gm15587	16.4915	-1.06606	0.50954	-2.0922	0.036421
Gm10221	44.5196	0.878667	0.425805	2.06355	0.0390609
Prkag2os2	18.4308	-1.8029	0.475682	-3.79013	0.000150567
Gm43096	8.41757	1.29504	0.564747	2.29312	0.0218409
Gm10290	38.7879	1.20124	0.344537	3.48654	0.000489313
Gm16288	9.43008	1.33119	0.565229	2.35514	0.0185158
Ost4	125.768	0.664467	0.233801	2.84202	0.0044828
Atraid	518.547	0.70291	0.30326	2.31785	0.0204575
Slc30a3	1.37279	-3.4041	1.72541	-1.97292	0.0485045
Gm43059	8.48619	-2.86858	0.727654	-3.94223	8.07e-05
Mrpl33	277.587	0.707399	0.236183	2.99513	0.00274325
Gm5864	26.9522	1.09597	0.375202	2.92101	0.00348898
Gm43693	10.1721	-1.07644	0.498579	-2.15902	0.0308488
Gm10059	26.0292	1.29186	0.459709	2.81018	0.00495141
Trmt44	75.7239	-0.744199	0.275697	-2.69934	0.00694771
Bloc1s4	133.437	0.833184	0.357959	2.3276	0.0199335
Gm42858	2.20065	2.71795	1.26201	2.15366	0.0312665
Zbtb49	104.342	-0.629596	0.203804	-3.08923	0.00200678
Fgfbp1	4.37256	3.41971	1.46807	2.3294	0.0198378
Gm5865	9.57799	1.60214	0.68484	2.33944	0.0193127
Med28	633.673	0.889542	0.328897	2.70462	0.00683831
Slc34a2	4.31651	4.80374	2.0155	2.3834	0.0171535
Smim20	622.616	0.630813	0.292454	2.15697	0.0310083
4932441J04Rik	65.4193	0.607491	0.229015	2.65263	0.00798681
Tlr1	9.46238	-1.36194	0.540984	-2.51752	0.0118185
Rpl9	7104.49	0.634541	0.271216	2.33962	0.0193035
1110003F10Rik	6.96382	-1.412	0.707438	-1.99594	0.0459404
Shisa3	90.206	-0.653793	0.25056	-2.60933	0.00907189
Gm15616	21.1741	1.12447	0.375448	2.99502	0.00274431
Atp10d	126.575	-0.688431	0.28233	-2.43839	0.0147527
Gm34144	1.90567	4.05064	1.59932	2.53272	0.0113181
Gm42572	5.37799	-2.55479	1.043	-2.44946	0.0143069
Ube2n-ps1	17.7709	0.973144	0.473122	2.05686	0.0397001
Rpl7-ps7	36.1646	1.13724	0.381441	2.98142	0.00286918
Gm5869	143.922	1.15846	0.321756	3.60042	0.000317709
Ugt2b36	1.40668	-5.21845	2.51036	-2.07876	0.0376393
Ugt2b5	2.06237	-3.7391	1.90167	-1.96622	0.0492731
Gm15682	48.4222	0.810593	0.270048	3.00166	0.00268512
Gm7832	61.8407	0.72316	0.289824	2.49517	0.0125897
Gm5558	20.9313	1.36786	0.399066	3.42766	0.000608809
Gm15710	133.184	1.23247	0.255714	4.81971	1.44e-06
Stbd1	1717.45	0.597615	0.174565	3.42345	0.000618305
Gm6450	18.6753	1.5144	0.437176	3.46406	0.000532094
Gm43681	103.174	-0.700014	0.224702	-3.1153	0.00183759
Gm5559	57.5594	0.785068	0.33331	2.35537	0.0185043
Gm7993	16.7089	1.1277	0.425059	2.65305	0.00797692
Gm5560	50.2899	0.90816	0.268907	3.37723	0.000732211
mmu-mir-703	68.1019	1.62443	0.404277	4.01811	5.87e-05
5430416N02Rik	85.5835	-0.786352	0.229632	-3.4244	0.000616169
Plac8	18.1841	1.01452	0.486711	2.08444	0.03712
Mrps18c	145.823	0.922789	0.426858	2.16182	0.0306321
Gm43511	12.3434	-1.84579	0.575391	-3.20788	0.00133716
Gm43513	5.46729	-2.16264	0.800741	-2.7008	0.00691722
Gm26286	1.64509	-3.8258	1.56495	-2.44467	0.0144984
Gm42987	1.73847	-4.08672	1.61506	-2.53039	0.0113936
Gm43103	2.4972	4.18745	1.41581	2.95764	0.00309999
Gm20548	11.7922	-1.70328	0.583018	-2.92148	0.0034837
Gm42933	4.03647	2.22182	0.985203	2.25519	0.0241212
Mapk10	88.4848	-1.27462	0.44018	-2.89569	0.00378328
BC005561	47.7444	-0.711585	0.307475	-2.31429	0.0206519
Rps15a-ps5	8.29715	2.45618	0.716173	3.42959	0.000604495
Brdt	33.7163	0.724004	0.307685	2.35307	0.0186192
Atp5k	2070.62	1.19632	0.324505	3.68659	0.000227279
ENSMUSG00000109771	13.4491	0.980972	0.395058	2.48311	0.0130241
Gm15484	7.37108	1.3601	0.685244	1.98484	0.0471618
Gm43138	7.82999	-1.73563	0.647056	-2.68236	0.00731055
Gm42778	10.6899	2.11354	0.972159	2.17406	0.0297003
Cryba4	8.05343	1.81691	0.828507	2.19299	0.0283083
Crybb3	43.1453	-0.643058	0.278167	-2.31177	0.0207905
Gm3511	31.7066	0.917187	0.340844	2.69093	0.00712533
2610524H06Rik	139.325	0.757891	0.371179	2.04185	0.0411665
Oasl2	161.192	1.03406	0.411503	2.51288	0.0119749
Rpl37rt	211.002	0.996883	0.251453	3.9645	7.36e-05
Gm13831	4.62101	1.76723	0.845177	2.09096	0.0365314
Triap1	240.692	0.688983	0.295919	2.32828	0.019897
Cox6a1	4421.46	0.765997	0.376125	2.03655	0.041695
Gm13841	71.9976	0.756237	0.25132	3.00906	0.00262056
9530046B11Rik	5.14636	-3.12302	0.987177	-3.16359	0.00155837
Tesc	141.182	0.645302	0.302731	2.1316	0.0330398
Oas2	22.0741	-1.02124	0.517712	-1.97259	0.0485418
Oas1c	17.363	1.26298	0.557216	2.26659	0.0234155
Oas1b	40.1482	1.18041	0.448272	2.63325	0.00845728
Oas1a	14.6302	1.45233	0.561381	2.58707	0.00967953
Adam1a	51.0111	-0.988386	0.355346	-2.78147	0.00541125
Gm42878	9.61774	-1.29923	0.527545	-2.46279	0.0137859
Gm42748	11.6421	-1.29589	0.576163	-2.24917	0.0245014
Gm43361	11.1199	3.36009	1.18347	2.83918	0.00452296
P2rx7	49.9044	-0.759959	0.323118	-2.35195	0.018675
Gm6444	28.8218	1.27685	0.380383	3.35674	0.000788678
Psmd9	497.182	0.596232	0.28726	2.07559	0.0379322
Hpd	2.57376	-6.12099	2.07201	-2.95414	0.00313545
5830487J09Rik	16.6412	-1.40345	0.637533	-2.20138	0.0277093
Gm43813	4.51274	2.66473	0.977153	2.72703	0.00639066
Gm15751	50.0099	-0.75207	0.301124	-2.49754	0.0125058
Rps16-ps2	118.26	0.765199	0.256868	2.97896	0.00289225
Gm42979	79.7655	-1.50899	0.405328	-3.72288	0.000196964
2210412B16Rik	6.23854	-1.68886	0.688124	-2.45429	0.0141162
Gm15920	20.0852	1.30513	0.409577	3.18653	0.00143989
Gm42467	3.77166	-2.03004	0.963941	-2.10598	0.0352062
Gm42993	2.35947	3.36286	1.59145	2.11309	0.0345934
Gm43481	121.701	-1.93606	0.564324	-3.43076	0.000601898
Lat2	43.4882	-0.589098	0.251506	-2.34228	0.0191664
Mlxipl	106.603	-0.624324	0.312408	-1.99842	0.0456709
Fis1	1415.34	0.716956	0.344692	2.07999	0.0375267
Gm43012	14.2859	-1.22434	0.579868	-2.11142	0.0347364
Pop7	184.816	0.614024	0.30377	2.02134	0.0432442
Gm7285	37.7046	0.755363	0.274704	2.74974	0.00596434
Gm16089	63.0002	1.65341	0.322884	5.12077	3.04e-07
Lamtor4	456.233	0.811614	0.391203	2.07467	0.0380176
BC037034	368.731	-0.77682	0.225186	-3.44968	0.000561247
Gm15497	4.964	-1.6988	0.759659	-2.23627	0.0253343
Nudt1	174.827	0.688926	0.326082	2.11274	0.0346232
Ftsj2	137.225	0.589802	0.299408	1.9699	0.0488504
Gm4870	3.78673	2.14276	0.899283	2.38274	0.0171844
Ankrd61	14.8906	-1.01598	0.46931	-2.16484	0.0303998
2900089D17Rik	41.6153	-0.754798	0.30971	-2.43712	0.0148049
Atp5j2	5398.77	0.81593	0.358846	2.27376	0.0229803
Gm42636	19.8972	0.787252	0.388038	2.0288	0.0424785
Gm8494	27.4699	1.0191	0.389338	2.61751	0.00885748
Rpl21	7737.82	0.639241	0.296398	2.1567	0.0310292
Gm10167	79.4777	0.830969	0.324162	2.56344	0.0103642
Gm5566	28.7682	1.39216	0.390579	3.56436	0.000364751
Gm20559	126.779	0.753311	0.172843	4.35835	1.31e-05
Gng11	698.352	0.836866	0.367989	2.27416	0.0229566
Gm9835	1.52211	4.13322	1.88589	2.19165	0.0284046
Ppp1r9a	1236.09	-0.635573	0.100568	-6.31987	2.62e-10
Gm26814	15.966	1.16128	0.521613	2.22631	0.0259931
Gm26736	12.6168	1.99187	0.804605	2.47559	0.0133018
Pon1	2.01724	-2.54561	1.28464	-1.98158	0.047526
Gm8652	13.5381	1.43013	0.50716	2.81989	0.00480402
Shfm1	1626.49	1.00193	0.391187	2.56126	0.0104294
Gm20618	1.29603	3.73132	1.78981	2.08475	0.0370918
Dlx5	13.0235	-0.946635	0.479514	-1.97415	0.0483642
Gm9825	32.7348	0.813101	0.321077	2.53241	0.011328
Glcci1	17.4978	-1.53829	0.55661	-2.76367	0.00571555
Ndufa4	4309.5	0.824898	0.305107	2.70363	0.00685857
Eif3s6-ps4	1.8232	3.36764	1.67535	2.01011	0.0444193
Ndufa5	1855.42	0.921783	0.387808	2.37691	0.0174586
Asb15	47.7702	-1.43201	0.581626	-2.46208	0.0138134
Gm42547	189.952	-0.811202	0.159698	-5.07958	3.78e-07
6530409C15Rik	8.22431	-2.00897	0.740639	-2.71248	0.00667817
Fam71f2	7.03137	-1.70966	0.768371	-2.22504	0.0260785
Cpa2	31.2892	0.880926	0.342616	2.57118	0.0101354
Mir335	25.4864	-1.02874	0.474764	-2.16685	0.0302463
Gm13835	41.7066	1.32877	0.342961	3.87441	0.000106885
Ybx1-ps2	58.4969	0.613758	0.296942	2.06693	0.0387407
Gm15487	43.9662	0.883829	0.311747	2.83508	0.00458137
Rpl30-ps1	31.801	1.45168	0.374025	3.88123	0.000103928
1110001J03Rik	548.542	0.926528	0.384547	2.4094	0.0159788
Hipk2	183.9	-1.22964	0.381354	-3.22442	0.00126229
RP23-62E15.1	7.50533	-1.44268	0.726416	-1.98602	0.0470309
Krba1	1199.1	-0.680074	0.332433	-2.04575	0.0407813
Gm10243	17.6802	1.21393	0.389437	3.11713	0.00182618
Gm5111	3.37061	4.14904	1.40215	2.95905	0.00308591
Malsu1	244.44	0.684685	0.311754	2.19623	0.0280751
RP23-83P5.5	169.946	-1.41077	0.510065	-2.76586	0.00567732
Hoxa3	26.3444	-0.932428	0.449444	-2.07463	0.0380213
Gm15526	7.01559	1.81827	0.864357	2.10361	0.0354126
Prr15	122.463	0.681922	0.285651	2.38726	0.0169747
Rps15-ps2	19.6822	1.35784	0.435133	3.12051	0.00180538
RP23-263B18.5	27.8916	1.21207	0.488789	2.47974	0.0131477
Gm9794	172.131	0.734285	0.180052	4.07818	4.54e-05
Gm8566	30.0704	0.913894	0.401215	2.27782	0.0227373
Rpl34-ps1	43.4583	1.01313	0.297305	3.4077	0.000655133
Fabp1	1.95214	-4.63951	1.79389	-2.58629	0.00970148
RP23-322E20.6	12.517	-2.18977	0.617961	-3.54354	0.000394787
RP23-402P24.7	23.708	0.714534	0.363758	1.96431	0.0494944
RP23-64D23.5	22.5797	-1.90389	0.455211	-4.18243	2.88e-05
RP23-64D23.6	10.363	-1.55123	0.605051	-2.5638	0.0103534
Gm26628	14.8258	-2.10016	0.518946	-4.04697	5.19e-05
Sftpb	5.9594	5.44392	1.81962	2.99179	0.00277349
Tmem150a	135.209	-0.60451	0.23746	-2.54574	0.0109048
Vamp5	119.981	0.815551	0.351035	2.32327	0.0201645
Vamp8	598.058	0.948242	0.363809	2.60643	0.00914924
RP23-338O19.2	4.59658	1.77492	0.845677	2.09881	0.0358335
RP24-407P8.1	97.7647	0.595416	0.206703	2.88054	0.0039699
Gm15624	1.93099	4.01793	1.64032	2.44947	0.0143065
RP24-317F6.7	4.0195	-1.90266	0.777655	-2.44666	0.0144185
RP23-361O12.3	7.43641	1.69562	0.678547	2.4989	0.012458
RP23-361O12.5	5.55036	1.42022	0.707382	2.00771	0.0446743
Ankrd53	9.70167	-1.46365	0.660484	-2.21603	0.0266895
RP24-327I4.7	5.29797	1.8277	0.669389	2.7304	0.00632566
RP23-100I21.8	1.10929	3.80376	1.84479	2.0619	0.0392174
Gm15475	8.33506	-1.90562	0.719078	-2.65008	0.00804723
Gm10443	24.9595	1.30576	0.443378	2.94502	0.00322929
Snrpg	651.317	0.815949	0.366798	2.22452	0.0261137
RP24-417N21.5	9.68751	-1.18319	0.536439	-2.20564	0.027409
2310040G24Rik	58.4326	0.891658	0.250772	3.55565	0.000377043
Gm28719	2.6859	3.07556	1.49672	2.05486	0.0398922
RP23-4F16.11	10.9188	-2.21337	0.592189	-3.73761	0.000185778
H1fx	235.139	0.849741	0.336909	2.52217	0.0116633
Chchd6	267.063	0.857545	0.349217	2.45562	0.0140641
Gm8724	2.54099	2.30098	1.14172	2.01537	0.0438663
1810044D09Rik	21.5327	1.19351	0.606961	1.96637	0.0492559
Nr2c2	233.117	-0.909244	0.441893	-2.05761	0.0396275
Kbtbd8	46.7156	-0.589424	0.23564	-2.50137	0.0123712
RP24-322F4.3	5.59418	3.41487	1.00806	3.38757	0.000705149
Tpt1-ps3	641.006	0.684061	0.188163	3.63548	0.000277469
RP23-296N5.4	2.0555	3.33973	1.66729	2.00309	0.0451675
RP23-77B7.1	8.56929	1.43467	0.691674	2.07421	0.0380603
Gm4604	119.326	1.18493	0.250956	4.72166	2.34e-06
Cav3	1296.28	0.807507	0.310989	2.59658	0.00941568
Ttll3	81.3545	-0.706858	0.300796	-2.34996	0.0187753
RP23-89P21.4	5.5444	-1.7655	0.792386	-2.22808	0.0258752
RP23-89P21.6	13.3401	-1.4543	0.57095	-2.54716	0.0108603
Slc6a1	4.97327	-1.57164	0.725897	-2.1651	0.0303801
Mbd4	164.683	-0.73269	0.187716	-3.90319	9.49e-05
8430408G22Rik	516.419	0.627854	0.276305	2.27232	0.0230669
Gm7292	15.1755	1.32913	0.565971	2.3484	0.018854
Ankrd26	253.415	-0.616721	0.126295	-4.88319	1.04e-06
Cecr2	129.814	-0.736439	0.280742	-2.62319	0.00871117
Usp18	28.3977	1.34424	0.519159	2.58928	0.00961782
Iqsec3	2.60593	-3.48352	1.77045	-1.9676	0.0491146
Mug1	14.4329	-2.37329	0.746416	-3.17958	0.00147488
Mug2	1.28248	-5.07902	2.5085	-2.02473	0.0428955
Gm8430	49.6366	1.06823	0.457517	2.33484	0.0195516
Spsb2	76.0278	0.736603	0.29376	2.5075	0.012159
Zfp384	1009.08	-0.60627	0.213879	-2.83465	0.00458765
RP23-130D15.6	12.199	-2.18812	0.62443	-3.50419	0.000457993
RP24-503A2.6	9.51953	-1.67726	0.613065	-2.73586	0.00622178
Gm43124	1.09233	3.87296	1.71649	2.25632	0.0240506
Tpi-rs11	22.3756	0.8066	0.375331	2.14904	0.0316316
RP24-363O21.8	4.41207	-1.96906	0.996438	-1.9761	0.0481432
Rpl18-ps2	40.6142	1.04353	0.34558	3.01963	0.00253081
Nrip2	32.429	-0.767089	0.336618	-2.27881	0.0226783
Pzp	11.0211	-3.50199	0.772344	-4.53424	5.78e-06
RP23-250E1.9	2.84421	-2.3162	1.16274	-1.99201	0.0463698
Olr1	10.4835	-1.48492	0.520386	-2.85349	0.00432418
RP23-421B1.2	15.3686	1.51231	0.438452	3.4492	0.000562255
RP23-246J18.4	5.10712	1.72574	0.827439	2.08564	0.0370111
Rpl36a-ps3	44.1743	1.24423	0.35659	3.48924	0.000484393
Mgp	1364.91	0.923881	0.433645	2.1305	0.0331304
Arhgdib	295.277	1.07988	0.246702	4.37727	1.2e-05
RP23-330J17.3	12.2236	1.34149	0.583442	2.29927	0.0214893
Plekha5	874.276	-0.610125	0.21388	-2.85265	0.00433563
Rpl38-ps2	110.58	1.33367	0.434071	3.07247	0.00212292
Slco1a4	7.90154	-2.84282	1.35173	-2.10311	0.0354565
Gm15543	72.9901	0.71585	0.339101	2.11102	0.0347704
Rps25-ps1	38.4717	0.924104	0.29639	3.11787	0.00182164
Gm7618	35.2143	1.23857	0.383177	3.23239	0.00122761
CAAA01093177.1	2.29573	2.75633	1.36054	2.02591	0.042774
Ndufa3	1369.1	0.834489	0.309629	2.69513	0.00703614
Tmc4	61.3816	-0.87276	0.276817	-3.15284	0.00161688
Rps9	8711.28	0.781944	0.34374	2.27481	0.022917
Gm7363	47.5691	1.33702	0.341505	3.91509	9.04e-05
Tnni3	19727.8	0.69737	0.345814	2.0166	0.0437369
ENSMUSG00000109495	16.0719	1.10215	0.548547	2.00921	0.0445146
ENSMUSG00000108923	17.9218	-1.51275	0.540041	-2.80118	0.00509165
Zim1	1064.51	-0.592228	0.158229	-3.74284	0.000181949
Gm6900	35.9003	0.947873	0.294933	3.21386	0.00130963
Rps5	7597.08	0.735706	0.351671	2.09203	0.0364357
Rnf225	25.782	-0.791964	0.350365	-2.2604	0.0237967
Chmp2a	1108.52	0.745283	0.336401	2.21546	0.0267286
Pla2g4c	44.2093	-0.896732	0.286009	-3.13533	0.00171663
Mrip-ps	11.5375	1.85125	0.880365	2.10282	0.0354814
Tmem160	321.617	0.84313	0.416831	2.02271	0.043103
RP24-490A22.9	22.595	0.936047	0.456589	2.05009	0.0403558
Pnmal1	3.49427	2.05538	0.922757	2.22744	0.0259179
RP24-549B12.1	15.1488	2.12257	0.472329	4.49383	7e-06
Dmpk	2340.05	-0.593793	0.275051	-2.15885	0.0308617
Gm4969	30.7024	-1.02504	0.464473	-2.20688	0.0273225
1700058P15Rik	41.116	-0.918167	0.377812	-2.43022	0.0150897
Gm26852	20.6459	-0.985964	0.403312	-2.44466	0.0144987
Trappc6a	292.781	0.641359	0.31161	2.05821	0.0395698
Gm16184	16.2387	-1.40753	0.53589	-2.62653	0.00862595
Zfp114	22.8967	-1.02319	0.383119	-2.67067	0.00756994
Gm9844	622.063	0.60704	0.266724	2.27591	0.0228513
Rps19	3725.09	0.792536	0.348921	2.27139	0.0231232
Gm4613	16.5673	2.23969	0.526217	4.2562	2.08e-05
Gm15567	7.76431	-1.40885	0.68951	-2.04327	0.0410257
C030039L03Rik	45.7519	-0.80826	0.249603	-3.23819	0.00120292
Rps16	5245.35	0.698915	0.312297	2.23798	0.0252224
Mrps12	313.417	0.769647	0.330909	2.32585	0.0200264
Lgals7	25.4362	1.01802	0.508248	2.003	0.0451772
Capn12	4.16181	-2.8541	1.35013	-2.11394	0.0345205
2200002D01Rik	39.6965	0.839806	0.362307	2.31794	0.0204527
Spint2	682.42	0.674019	0.328854	2.0496	0.0404033
Ppp1r14a	120.825	0.733146	0.310678	2.35983	0.0182834
ENSMUSG00000109205	6.33405	-1.6658	0.764752	-2.17822	0.0293899
Zfp382	45.1401	-1.35434	0.28268	-4.79107	1.66e-06
Cox7a1	819.081	0.912235	0.356966	2.55552	0.0106028
Polr2i	262.518	0.756818	0.351854	2.15095	0.0314805
Sdhaf1	35.0871	1.38314	0.461311	2.99828	0.00271508
Hcst	2.04201	2.51946	1.23414	2.04147	0.0412045
Nphs1	6.15588	-1.6161	0.603566	-2.67758	0.00741557
Cox6b1	6976.85	0.774528	0.328908	2.35485	0.0185303
Gm12778	9.38616	2.15202	0.701384	3.06825	0.00215319
Gm12784	3.23006	-2.09861	1.03063	-2.03624	0.0417264
Cebpa	30.7782	-0.944694	0.321237	-2.94081	0.0032736
Slc7a10	8.55298	-1.46299	0.602968	-2.42632	0.0152528
Tshz3	99.6365	-0.634722	0.20518	-3.09349	0.00197819
Gm5896	3.40105	2.90069	1.2802	2.26581	0.0234629
Gm2308	11.9953	1.20465	0.580619	2.07476	0.0380085
Gm9294	47.1957	1.2796	0.335811	3.81048	0.000138695
Etfb	86.7364	1.13513	0.406732	2.79084	0.00525707
RP23-74K24.4	3.53551	-1.80142	0.839754	-2.14517	0.0319389
Iglon5	23.9442	-0.760393	0.363219	-2.09348	0.036306
Gm28496	4.54848	-2.02311	0.906368	-2.23211	0.0256078
Mir7052	3.37677	2.37833	1.00163	2.37446	0.0175747
Vrk3	458.843	0.638623	0.135911	4.69882	2.62e-06
Slc17a7	40.3208	-1.35893	0.399937	-3.39785	0.000679168
Rpl14-ps1	96.2959	0.738794	0.294947	2.50484	0.0122508
Ftl1	1510.47	0.660094	0.254859	2.59003	0.00959665
Sec1	4.01432	-1.92354	0.745382	-2.58061	0.00986272
Lmtk3	92.2505	-0.65065	0.257246	-2.52929	0.0114293
Abcc8	433.185	-0.594254	0.172208	-3.4508	0.000558935
ENSMUSG00000110316	7.91574	-1.18572	0.513559	-2.30883	0.0209529
Hps5	445.108	-0.601916	0.138383	-4.34963	1.36e-05
ENSMUSG00000110087	1.77783	-3.64393	1.52909	-2.38308	0.0171686
ENSMUSG00000109231	11.243	-1.40293	0.486798	-2.88196	0.0039521
ENSMUSG00000109317	1.44692	-3.25888	1.61426	-2.01881	0.0435073
Svip	226.953	0.724453	0.215443	3.36262	0.000772074
Gm6181	6.4761	1.68303	0.751019	2.241	0.0250263
Atp10a	115.683	-0.58129	0.220121	-2.64077	0.00827168
Gm38393	60.1031	-1.58875	0.42584	-3.73085	0.000190832
Snrpn	175.44	0.788964	0.233788	3.37469	0.000738988
Ube2nl	3.86286	2.43292	0.961498	2.53035	0.011395
Gm9801	8.82573	-1.27476	0.631951	-2.01718	0.0436765
Atp5l-ps1	13.0867	1.40288	0.556166	2.5224	0.0116556
Snrpa1	516.817	0.658447	0.327116	2.01288	0.0441271
ENSMUSG00000109539	16.9654	-2.05219	0.598269	-3.43021	0.00060311
Rpl17-ps10	70.75	0.641898	0.266464	2.40895	0.0159984
Gm5597	5.01877	2.43149	0.959181	2.53497	0.0112458
Ntrk3	105.879	-0.728879	0.351446	-2.07394	0.0380846
RP24-173K12.5	10.6885	-1.73349	0.563906	-3.07408	0.0021115
Wdr93	40.2529	0.767788	0.378098	2.03066	0.0422896
Ngrn	373.824	0.717173	0.261959	2.73773	0.00618644
Gm17257	44.8863	1.24297	0.357623	3.47565	0.00050962
RP23-44G8.1	1.78134	-3.97996	1.55472	-2.55992	0.0104696
ENSMUSG00000109390	2.93153	-2.70777	1.30164	-2.08028	0.0375
Gm6415	12.6687	1.98718	0.639629	3.10676	0.00189147
3110040N11Rik	176.534	0.666689	0.329608	2.02267	0.043107
Adamtsl3	99.8962	-0.949589	0.25238	-3.76254	0.0001682
Tmc3	2.51916	-2.2071	1.08801	-2.02855	0.0425038
ENSMUSG00000108825	19.1016	-1.97793	0.463018	-4.27181	1.94e-05
1700026D08Rik	36.0727	0.700092	0.304407	2.29985	0.0214565
ENSMUSG00000108878	21.997	-1.0972	0.381492	-2.87608	0.00402642
ENSMUSG00000109244	13.1093	1.20324	0.541596	2.22166	0.0263062
Rps13-ps2	24.318	1.24983	0.447785	2.79114	0.0052522
ENSMUSG00000109429	3.87654	2.32005	1.09995	2.10923	0.034925
Ankrd42	47.8476	-0.588872	0.216473	-2.7203	0.00652228
Gm26944	28.1232	-0.892926	0.312105	-2.86098	0.00422331
6430511E19Rik	13.9994	-1.28564	0.486343	-2.64348	0.00820591
RP24-269P21.1	18.1758	1.25483	0.517455	2.42501	0.0153078
Ndufc2	2374.19	0.844576	0.383541	2.20205	0.0276619
Aamdc	231.189	0.680468	0.31054	2.19124	0.0284345
Gm15506	32.5958	0.752428	0.351083	2.14316	0.0320999
ENSMUSG00000109472	6.8567	1.49367	0.740295	2.01767	0.0436257
Rps3	9776.36	0.799039	0.338548	2.3602	0.0182653
Slco2b1	71.4263	-1.0705	0.312654	-3.42392	0.000617246
Cox20-ps	2.29108	3.30778	1.45777	2.26907	0.0232643
Gm6341	20.9684	1.20987	0.470291	2.57261	0.0100936
Gm7027	30.2218	1.26579	0.342344	3.69743	0.000217797
Folr1	16.6919	1.00691	0.445862	2.25834	0.0239245
ENSMUSG00000109618	10.5575	-1.4364	0.654292	-2.19535	0.0281387
Hbb-bt	1331.89	1.06605	0.39669	2.68737	0.00720171
Hbb-bs	6168.98	1.55243	0.6838	2.2703	0.0231894
Trim30a	76.8894	0.642021	0.283928	2.26121	0.0237463
Hpx	11.4899	-2.682	0.711342	-3.77034	0.000163024
ENSMUSG00000110234	1.55575	3.08773	1.46546	2.10701	0.0351165
Dnhd1	34.0028	-0.642331	0.292819	-2.19361	0.0282636
Gm10156	41.0796	0.990588	0.459591	2.15537	0.0311331
Nlrp10	487.21	0.644558	0.156351	4.1225	3.75e-05
ENSMUSG00000109799	11.2347	-1.36858	0.69783	-1.9612	0.0498559
Gm15994	6.25738	-2.1598	0.882635	-2.44699	0.0144056
Gm15500	307.976	0.832906	0.186822	4.45829	8.26e-06
Rps13	4765.8	0.788186	0.346613	2.27397	0.022968
RP24-157O12.2	19.3333	1.35719	0.524047	2.58983	0.00960225
Gm4366	168.349	0.823863	0.146969	5.60568	2.07e-08
Rps15a	4828.87	0.742667	0.350391	2.11954	0.0340451
Smg1	2197	-0.595651	0.139697	-4.26389	2.01e-05
Gm15774	11.9645	-1.98985	0.695196	-2.86229	0.00420586
ENSMUSG00000109206	8.75438	1.44665	0.634056	2.28158	0.022514
ENSMUSG00000108954	6.5004	-2.08279	0.656992	-3.17019	0.00152341
Igsf6	19.9704	-0.873673	0.41764	-2.09193	0.0364451
RP23-74N13.1	8.97129	-1.99124	0.628557	-3.16796	0.00153512
Nsmce1	631.788	0.720367	0.336626	2.13996	0.0323581
Bola2	210.807	0.832346	0.423498	1.96541	0.0493672
Tbx6	14.8643	-0.951554	0.434441	-2.1903	0.0285027
RP23-142A14.5	4.54677	-3.08288	0.917488	-3.36013	0.000779049
Itgal	57.6683	-0.725639	0.343103	-2.11493	0.0344356
RP24-144C5.3	6.07111	1.57684	0.72962	2.16118	0.0306811
Gm7258	2.15652	4.22862	1.71209	2.46986	0.0135167
ENSMUSG00000108883	32.1016	-0.789763	0.320101	-2.46723	0.0136164
ENSMUSG00000109399	3.78483	-1.7377	0.875031	-1.98587	0.0470472
ENSMUSG00000110159	33.884	-0.739663	0.328693	-2.25031	0.024429
RP24-427A8.1	19.426	1.69114	0.413268	4.09211	4.27e-05
ENSMUSG00000109608	1.19127	4.02252	1.95806	2.05434	0.0399429
ENSMUSG00000109847	6.50387	-3.00738	1.36419	-2.20452	0.0274877
ENSMUSG00000110237	8.17142	-1.4529	0.678905	-2.14007	0.0323493
ENSMUSG00000109905	15.5162	1.80755	0.528699	3.41887	0.000628814
Adam8	70.41	-0.677305	0.249659	-2.71292	0.00666924
Cyp2e1	9.41358	-7.88105	1.5114	-5.2144	1.84e-07
Psmd13	1580.04	0.647727	0.245803	2.63515	0.00841002
Cox8b	660.24	1.41847	0.409044	3.46777	0.000524805
Ifitm3	454.193	1.23891	0.153693	8.06098	7.57e-16
ENSMUSG00000110275	91.4457	1.02811	0.244041	4.21285	2.52e-05
Rplp2	4283.12	1.06649	0.355346	3.00128	0.00268851
Polr2l	356.235	0.877296	0.439848	1.99455	0.0460925
Muc6	17.1372	1.88577	0.652209	2.89136	0.00383576
Ifitm10	22.6314	0.943265	0.394356	2.39191	0.0167609
Ctsd	2285.38	0.874579	0.291228	3.00307	0.00267267
Tnni2	256.925	0.835065	0.347678	2.40184	0.016313
ENSMUSG00000110125	36.7559	-0.883805	0.310956	-2.84222	0.00448006
Gm7290	9.43918	1.55325	0.609727	2.54745	0.0108515
Tnfrsf26	14.8729	1.09328	0.486535	2.24708	0.0246347
ENSMUSG00000109255	4.8172	2.15292	0.920431	2.33903	0.0193337
ENSMUSG00000109241	10.2942	1.29522	0.608352	2.12906	0.0332494
ENSMUSG00000109181	1.06257	3.87302	1.82549	2.12164	0.0338684
Gm1840	140.809	0.785431	0.23593	3.32909	0.000871308
ENSMUSG00000109568	2.99831	-2.29559	1.10829	-2.07129	0.0383316
ENSMUSG00000109215	5.93501	-1.16733	0.576042	-2.02648	0.0427161
ENSMUSG00000110245	5.49574	-3.10856	1.17652	-2.64218	0.00823753
ENSMUSG00000109933	25.5601	1.01397	0.330927	3.06402	0.00218387
Gm15347	8.29789	-2.74704	0.713532	-3.84992	0.000118159
Gm17022	14.6439	-1.29548	0.510595	-2.53719	0.0111748
2810030D12Rik	26.7691	1.01785	0.414512	2.45554	0.0140672
RP23-89F9.3	3.36623	-4.82126	1.3749	-3.50662	0.000453836
Kbtbd11	86.8293	-0.705424	0.227706	-3.09796	0.00194859
Rpl19-ps11	102.518	1.07523	0.236775	4.54115	5.59e-06
Gm21811	137.898	-0.623631	0.167474	-3.72375	0.000196285
Gm10689	21.4095	1.0963	0.334462	3.27781	0.00104614
ENSMUSG00000109674	16.6357	-0.725608	0.356925	-2.03294	0.0420583
Gm10131	26.6995	0.675761	0.297963	2.26793	0.0233332
Tusc3	956.787	0.776504	0.207721	3.73821	0.000185335
ENSMUSG00000109658	5.84417	2.26573	0.831395	2.72522	0.00642585
Gm5345	8.66042	-1.96313	0.703117	-2.79204	0.00523765
B430010I23Rik	7.41377	-1.55715	0.708862	-2.19669	0.0280423
Frg1	541.532	0.681449	0.286529	2.37829	0.0173934
Gm6180	59.9292	0.709883	0.276465	2.56771	0.0102373
ENSMUSG00000110411	48.4771	-1.96837	0.429732	-4.58046	4.64e-06
Ccdc110	44.0058	-0.713626	0.286483	-2.49099	0.0127388
Actg-ps1	19.9584	0.845969	0.409718	2.06476	0.0389461
Gm8623	26.7122	1.31924	0.330168	3.99566	6.45e-05
Gm19744	9.81237	-1.0582	0.486121	-2.17683	0.0294932
ENSMUSG00000110397	2.69704	-3.12617	1.32735	-2.35521	0.0185124
AV026068	1023.35	0.678242	0.345922	1.96068	0.0499164
Gm10284	10.8883	1.04365	0.51601	2.02253	0.0431213
Cpe	3876.73	0.746101	0.240706	3.09964	0.00193753
ENSMUSG00000109613	2.23028	3.39186	1.55772	2.17745	0.0294471
Gm9755	48.6672	0.778019	0.279423	2.78438	0.00536297
Gm10311	23.9741	-0.875977	0.359004	-2.44002	0.0146863
Ndufa13	2598.72	0.894841	0.37957	2.35751	0.0183978
Mau2	1083.54	-0.607623	0.230176	-2.63982	0.00829495
Tm6sf2	31.5583	-1.01025	0.344294	-2.93425	0.00334351
2810428I15Rik	485.153	0.785484	0.397587	1.97563	0.0481967
Lsm4	1068.36	0.917746	0.353405	2.59687	0.00940775
Jund	962.395	0.862035	0.332854	2.58983	0.00960244
Mpv17l2	221.65	0.76827	0.328169	2.34108	0.019228
Ccdc124	872.362	0.737111	0.341019	2.1615	0.0306571
Rpl18a	8169.31	0.653229	0.332365	1.9654	0.0493683
Bst2	210.537	1.13261	0.25192	4.49591	6.93e-06
Fam129c	40.7447	-0.749152	0.290464	-2.57916	0.00990412
Unc13a	94.2753	-0.674354	0.216585	-3.11357	0.00184838
Gm16091	73.901	-1.32241	0.367622	-3.59719	0.00032167
Nwd1	23.0182	-1.08074	0.468546	-2.30659	0.0210774
Crry-ps	1.76865	4.41957	1.66615	2.65255	0.00798852
ENSMUSG00000110057	33.8067	0.924083	0.301406	3.0659	0.00217013
ENSMUSG00000109782	3.26418	-4.20494	1.44918	-2.90161	0.00371253
Gm5909	23.1751	1.13453	0.348294	3.25739	0.0011244
ENSMUSG00000109584	13.7734	-1.28878	0.515865	-2.49829	0.0124794
Ndufb7	2422.79	0.815356	0.382298	2.13278	0.032943
Prdx2	4519.58	0.675345	0.343857	1.96403	0.0495269
Wdr83os	231.295	1.03212	0.424689	2.4303	0.0150864
AA672651	17.3298	-1.65291	0.544942	-3.03318	0.00241989
Rps13-ps1	75.2994	1.4388	0.273711	5.25663	1.47e-07
Rps6-ps2	13.3225	2.0081	0.503931	3.98488	6.75e-05
Gm3235	16.9993	1.94912	0.706612	2.7584	0.00580855
Ces1c	3.35639	-5.54702	1.89921	-2.9207	0.00349249
Ces5a	3.9553	2.04556	1.03431	1.97771	0.0479617
Mt3	106.455	1.01311	0.430597	2.35281	0.0186321
Mt2	150.86	1.05103	0.436397	2.40844	0.0160209
Mt1	651.945	1.0989	0.42324	2.59639	0.00942084
Adgrg3	66.8798	-0.753707	0.327606	-2.30065	0.0214115
Gm5913	30.0818	1.13853	0.373832	3.04557	0.00232237
Gm8730	279.305	1.06154	0.128367	8.26956	1.34e-16
Cdh16	33.5703	0.98835	0.338913	2.91623	0.00354287
Ces3a	3.24812	-6.46428	1.90931	-3.38566	0.000710067
Tmem208	302.823	0.61272	0.305674	2.00449	0.0450177
Slc9a5	289.178	-0.60699	0.300419	-2.02048	0.0433338
Gm38384	5.21645	-2.17044	1.00604	-2.15742	0.0309733
Gm5915	10.674	1.32018	0.596067	2.21483	0.026772
Psmb10	474.118	0.703398	0.322839	2.17879	0.0293472
Lcat	79.7953	-0.678538	0.246135	-2.75677	0.00583758
Gm26786	51.4004	-1.1952	0.269445	-4.43579	9.17e-06
Gm10073	85.5397	1.18823	0.311532	3.81414	0.000136657
Rps18-ps3	23.5781	1.49219	0.376609	3.96217	7.43e-05
Rps26-ps1	42.8642	1.193	0.342241	3.48584	0.000490601
Hp	21.3791	-2.17603	0.63609	-3.42095	0.000624024
Tat	2.51556	-2.91016	1.44416	-2.01512	0.0438918
Zfp612	100.595	-0.938925	0.39614	-2.37018	0.0177794
Il34	8.7104	1.87651	0.824642	2.27554	0.0228735
Gm26816	12.6156	-1.28953	0.590254	-2.1847	0.028911
Mlkl	59.4334	0.711054	0.296277	2.39996	0.0163967
Adamts18	10.9254	-1.54094	0.562264	-2.7406	0.00613268
Cmc2	555.663	0.642793	0.309834	2.07464	0.03802
Cox4i1	9206.9	0.711884	0.322938	2.2044	0.0274963
Foxl1	15.6586	-0.941551	0.373418	-2.52144	0.0116876
Banp	403.993	-0.653505	0.123968	-5.27156	1.35e-07
Gm17709	46.9904	-0.845347	0.416674	-2.0288	0.0424792
Gm24366	6.4784	-1.87646	0.85487	-2.19502	0.028162
Trappc2l	357.279	0.836017	0.324635	2.57525	0.0100167
Gm15775	4.45475	-2.14145	0.930245	-2.30202	0.0213339
Gm21399	32.8676	1.19717	0.327368	3.65696	0.000255222
Mmp8	15.0507	3.40394	1.47057	2.31471	0.0206287
Gm24357	60.9836	-0.736084	0.333759	-2.20544	0.0274234
Gm24339	2.1558	4.20354	1.65061	2.54666	0.010876
Gm5611	25.0947	0.904434	0.366411	2.46836	0.0135733
Gm7808	59.3084	0.945162	0.286971	3.29358	0.000989196
Gm26521	6.04914	-1.99677	0.916001	-2.17988	0.0292662
Ubl5	847.058	0.797671	0.326191	2.44541	0.0144686
S1pr5	2.57252	-2.37693	1.20906	-1.96593	0.0493066
Gm16853	1.24967	-3.83062	1.77383	-2.15952	0.03081
Pigyl	179.574	0.90502	0.35908	2.52038	0.0117227
Gm16165	3.06489	4.83114	1.53497	3.14738	0.00164742
Gm10180	16.8973	1.89571	0.562729	3.36878	0.000755021
Glb1l2	24.3978	0.861693	0.359831	2.39472	0.0166333
Igsf9b	9.27457	-1.56971	0.608087	-2.5814	0.0098401
Prdm10	105.653	-1.26547	0.217866	-5.80851	6.3e-09
Gm37474	2.70779	4.55973	1.65037	2.76286	0.00572979
Gm10177	17.6043	1.27199	0.424767	2.99456	0.00274843
Robo3	4.78816	1.83179	0.836681	2.18935	0.0285711
Vsig2	97.7557	-0.592214	0.221792	-2.67013	0.0075821
Spa17	67.9396	0.890934	0.370774	2.4029	0.0162654
Tpt1-ps5	97.4304	0.929333	0.20183	4.60454	4.13e-06
Gm16096	9.68307	-1.56253	0.619065	-2.52402	0.0116022
D630033O11Rik	3.7345	-3.23122	1.47572	-2.18959	0.028554
Gm10687	86.7421	0.723975	0.244504	2.961	0.00306645
Hinfp	132.951	-0.624382	0.245249	-2.54591	0.0108994
Trappc4	459.787	0.957518	0.374319	2.55803	0.0105268
C030014I23Rik	52.3286	0.705009	0.272124	2.59076	0.0095764
Kmt2a	1264.51	-0.673525	0.157593	-4.27383	1.92e-05
Atp5l	3062.28	0.912417	0.359895	2.53523	0.0112373
Apoa1	14.7591	-2.37766	1.07521	-2.21134	0.027012
Timm8b	633.305	0.663953	0.316116	2.10034	0.0356986
Pih1d2	15.8469	-1.19642	0.464056	-2.57818	0.00993235
Hspb2	1343	0.689086	0.348361	1.97808	0.0479196
2010007H06Rik	33.2754	-0.819731	0.37811	-2.16797	0.0301609
Gm16124	7.98802	1.76696	0.740067	2.38756	0.0169604
Rps6-ps3	13.8423	1.94713	0.532744	3.65491	0.000257275
Acsbg1	2.7409	-2.7094	1.30607	-2.07447	0.038036
Gm24270	1507.74	2.88218	0.669841	4.30278	1.69e-05
Gm6166	20.6295	1.01961	0.423375	2.40828	0.0160278
Cox5a	1779.96	0.98165	0.297795	3.29639	0.000979354
Gm7589	45.5765	1.2602	0.267536	4.71037	2.47e-06
Rps11-ps1	6.69934	1.59971	0.671893	2.3809	0.0172702
Rplp1	7133.01	0.840119	0.360184	2.33247	0.0196759
Ppp1r2-ps4	14.3993	1.08938	0.486543	2.23901	0.0251551
Rps27l	1114.69	0.622023	0.303642	2.04854	0.040507
Gm38057	18.1267	-1.97751	0.421909	-4.68704	2.77e-06
Gm37303	19.348	-2.41361	0.616561	-3.91463	9.05e-05
Gm37581	33.7267	-1.49643	0.392706	-3.81057	0.000138646
Gm36948	8.22676	-1.88314	0.643283	-2.92739	0.00341825
Gm36936	99.8004	-2.43063	0.344747	-7.05047	1.78e-12
Gm27353	2.40156	-3.68589	1.46441	-2.51698	0.0118365
Wdr72	37.3987	0.821073	0.36535	2.24736	0.0246171
Rn7sk	163.115	5.10392	0.883235	5.77867	7.53e-09
Gsta4	739.036	0.727563	0.292372	2.48849	0.0128288
Cd109	243.038	0.656714	0.226571	2.89849	0.00374966
Cox7a2	3963.1	0.850687	0.316433	2.68837	0.00718024
Gm17477	15.4017	-1.94844	0.457819	-4.25592	2.08e-05
Rps27a-ps2	62.2116	1.58852	0.324009	4.90272	9.45e-07
Gm8228	8.27003	1.20764	0.559586	2.1581	0.03092
Gm5619	22.9108	1.18066	0.516869	2.28425	0.0223567
Gm37941	51.6546	-0.752942	0.273274	-2.75526	0.00586452
Mrap2	1.20132	3.39563	1.63262	2.07987	0.0375373
Tmed3	459.179	0.657185	0.30017	2.18937	0.0285697
Gm5620	38.3956	1.51563	0.347189	4.36544	1.27e-05
Gm29397	2.38228	3.37044	1.62043	2.07997	0.0375285
Gm28085	1.48191	-3.96027	1.86208	-2.1268	0.0334367
Gm8524	15.6243	0.837181	0.405061	2.0668	0.038753
Gm16185	113.646	-1.74948	0.489331	-3.57525	0.000349899
Rpl7a-ps10	11.0566	1.59491	0.556338	2.86681	0.00414636
Gm28530	12.9339	1.49477	0.562701	2.65641	0.00789769
Rbp1	1148.17	0.998471	0.388969	2.56697	0.0102591
Gm5920	4.61383	2.3534	1.00537	2.34084	0.0192402
Gm37953	7.9991	-1.46901	0.616703	-2.38203	0.0172175
Ky	194.877	0.664746	0.192315	3.45654	0.00054716
Anapc13	540.444	0.732249	0.326093	2.24552	0.0247345
Nphp3	296.348	-0.598683	0.260645	-2.29693	0.0216226
Gm38077	18.9753	-1.95925	0.598838	-3.27175	0.00106884
Gm38150	23.9465	-1.10938	0.395806	-2.80284	0.00506551
Fam212a	221.564	0.666363	0.339159	1.96475	0.0494432
Cdhr4	28.0724	-0.858685	0.312092	-2.75138	0.00593445
Gpx1	2198.9	0.598633	0.283152	2.11417	0.0345006
Gm37963	106.865	-0.950312	0.369448	-2.57225	0.0101041
Ccdc36	29.4035	-0.618297	0.30016	-2.05989	0.0394092
Pfkfb4	89.2936	-0.607615	0.280642	-2.16509	0.0303811
Atrip	17.2362	-0.964891	0.409824	-2.3544	0.0185524
Mir6236	370.745	4.59668	0.890788	5.16023	2.47e-07
Ngp	25.6513	2.80139	1.29386	2.16513	0.0303774
Ccdc12	778.403	0.662464	0.337206	1.96457	0.0494642
Gm42762	1.18172	3.84362	1.64826	2.33193	0.0197043
Myl3	47142.9	0.751085	0.279127	2.69083	0.00712745
Tdgf1	3.01795	3.38151	1.59644	2.11816	0.0341616
Ubp1	1734.25	-0.601631	0.251871	-2.38864	0.0169107
Rps27rt	93.0302	1.21807	0.194896	6.24986	4.11e-10
Gadl1	25.8579	1.67525	0.351536	4.76551	1.88e-06
Gm9385	51.5591	1.2974	0.397954	3.26017	0.00111346
Gm10157	19.8218	1.35749	0.423914	3.20227	0.00136347
Acvr2b	38.1648	-0.671546	0.258138	-2.6015	0.00928168
Cx3cr1	96.0948	-1.27182	0.297003	-4.28216	1.85e-05
Nktr	2355.45	-0.703321	0.155928	-4.51055	6.47e-06
Higd1a	1655.73	0.725199	0.318286	2.27845	0.0226997
Zfp445	703.029	-1.39672	0.476819	-2.92924	0.00339789
Lars2	14131.2	3.1244	0.715247	4.36828	1.25e-05
Gm10052	155.097	0.615232	0.163096	3.77221	0.000161805
Gm16148	1.4088	-4.41917	1.69477	-2.60753	0.00911979
Gm15536	8.46246	1.77801	0.727653	2.44349	0.014546
Gm16577	2.90761	-3.27565	1.40992	-2.32329	0.0201638
Sf3b5	626.43	0.788693	0.381549	2.06708	0.0387262
Gm10335	64.213	0.948454	0.246146	3.85322	0.000116574
Gm19791	2.3206	-2.89666	1.29734	-2.23276	0.0255645
Gm4895	9.06719	2.25103	0.687544	3.27401	0.00106032
Rps12	5793.74	0.871783	0.39805	2.19013	0.0285146
Arg1	3.53811	-1.97951	0.978528	-2.02295	0.0430787
Gm10145	21.4205	1.33131	0.39657	3.35707	0.00078774
Gm9824	43.401	0.778949	0.319157	2.44065	0.014661
Gm10275	133.256	0.762272	0.29082	2.62111	0.00876436
Cenpw	255.565	0.672099	0.297866	2.25638	0.0240471
Hddc2	341.13	0.817982	0.382425	2.13893	0.0324412
Gm10327	21.2616	0.852988	0.409989	2.08051	0.0374784
Rwdd1	966.519	0.604646	0.307937	1.96354	0.0495834
Gm16364	5.77906	-1.60563	0.774089	-2.07422	0.038059
Gm3699	23.1904	1.68977	0.415902	4.0629	4.85e-05
Gm9803	8.30537	1.93148	0.81354	2.37416	0.0175887
Rps8-ps1	25.8775	1.36121	0.354665	3.83802	0.000124032
Smpdl3a	496.5	0.609998	0.193428	3.15361	0.00161263
A930033H14Rik	75.8692	-0.673214	0.314449	-2.14094	0.0322792
Cisd1	1089.3	0.706286	0.329975	2.14042	0.0323204
Gm5778	21.4311	1.26279	0.459605	2.74754	0.00600435
Gm6419	10.3354	1.38367	0.631027	2.19273	0.028327
Upb1	13.5765	-1.57116	0.69044	-2.27559	0.0228706
Derl3	10.3216	-1.08411	0.458953	-2.36213	0.0181703
Cstb	321.637	0.675829	0.308556	2.1903	0.0285027
Hcn2	24.0069	-1.21325	0.472136	-2.56971	0.0101783
Gpx4	3439.98	0.67791	0.317389	2.13589	0.0326881
Cirbp	1606.44	0.720574	0.142054	5.07254	3.93e-07
Gm15122	40.4401	-0.857085	0.406818	-2.1068	0.0351348
Rps15	7480.83	0.730313	0.35473	2.05878	0.0395149
Uqcr11	2400.58	0.814787	0.369922	2.20259	0.0276235
Jsrp1	69.5013	0.898323	0.454004	1.97867	0.0478533
Oaz1	5471.5	0.754386	0.322598	2.33847	0.019363
Lsm7	432.844	0.816426	0.376095	2.1708	0.0299467
Timm13	738.591	1.14228	0.402978	2.8346	0.0045883
Atcayos	1205.21	0.687485	0.148196	4.63904	3.5e-06
Gm8394	15.7445	0.818019	0.391934	2.08714	0.0368758
Syn3	15.2596	-1.02006	0.411456	-2.47915	0.0131697
Gm15344	42.4124	-1.03438	0.278599	-3.7128	0.00020498
Fabp3-ps1	256.863	0.966796	0.23886	4.04754	5.18e-05
Ccdc53	257.802	0.6654	0.266148	2.50011	0.0124154
Gm3571	14.5303	1.38156	0.443713	3.11363	0.00184803
Gm20091	8.07626	2.07479	0.837936	2.47607	0.0132837
Nts	147.433	0.958195	0.447429	2.14156	0.0322292
Gm15662	28.7844	2.24077	0.780822	2.86976	0.00410788
Lin7a	28.6426	-1.07039	0.424239	-2.52308	0.0116333
Syt1	17.0097	-0.879373	0.326732	-2.69142	0.00711485
Gm5428	88.9813	1.19837	0.213074	5.62419	1.86e-08
Thap2	282.905	-0.584044	0.21709	-2.69033	0.00713808
Lgr5	7.37719	-1.09913	0.519265	-2.11669	0.0342858
4932442E05Rik	16.023	-1.62925	0.489013	-3.33171	0.000863134
Irak3	19.3919	-1.3938	0.620314	-2.24693	0.0246443
Xrcc6bp1	56.3768	0.626831	0.315414	1.98733	0.0468863
Avil	27.1735	-0.850549	0.317139	-2.68194	0.00731964
Agap2	71.3225	-0.934843	0.402237	-2.32411	0.0201196
Kif5a	47.6873	-1.16656	0.280745	-4.15523	3.25e-05
Gli1	51.7241	-0.789784	0.373536	-2.11434	0.0344858
Gls2	17.9304	-0.952305	0.355194	-2.68108	0.00733844
Gm26347	2.45738	-3.04625	1.27667	-2.3861	0.0170282
Rpl41	7825.87	1.28262	0.391872	3.27305	0.00106393
Rps26	7283.2	0.842497	0.359461	2.34378	0.0190897
Rpsa-ps2	9.04109	1.34017	0.610079	2.19671	0.0280409
Sarnp	1174.65	0.681343	0.329659	2.06681	0.0387523
Pisd-ps1	146.579	-0.74111	0.261905	-2.82969	0.00465933
Sfi1	359.212	-0.642359	0.215976	-2.97421	0.00293744
Selm	613.579	0.819288	0.360348	2.27361	0.0229897
Sec14l3	2.5874	4.58326	1.9453	2.35607	0.0184696
Gatsl3	52.5006	0.997066	0.339911	2.93331	0.00335367
Mrps24	635.734	0.711058	0.344057	2.06669	0.0387636
Rps15a-ps6	19.2454	1.03173	0.405882	2.54196	0.0110233
H2afv	1332.44	0.732742	0.319932	2.29031	0.0220036
Sun3	18.0832	0.957786	0.474228	2.01967	0.0434174
Gm11993	9.72024	1.25141	0.620073	2.01816	0.0435742
Abca13	1.89345	-3.35581	1.66658	-2.01359	0.0440528
Sec61g	869.526	0.994449	0.34859	2.85278	0.00433389
Egfr	164.404	-0.772018	0.212728	-3.62913	0.000284374
Fbxo48	32.5505	-1.70633	0.299239	-5.70222	1.18e-08
Gm12013	0.988445	3.88868	1.84051	2.11283	0.0346156
C1d	967.453	0.608999	0.300759	2.02487	0.0428804
Gm37818	19.1034	-1.65035	0.589108	-2.80143	0.00508761
2900018N21Rik	2.74018	-3.66351	1.24276	-2.94788	0.00319963
Gm12033	21.9001	0.769205	0.390345	1.97058	0.0487721
Gm12034	41.1573	1.46938	0.288426	5.09448	3.5e-07
Commd1	171.792	1.0658	0.339192	3.14217	0.00167703
Rps27a	6912.99	0.830339	0.385905	2.15166	0.0314238
Eml6	36.7416	-0.765633	0.358341	-2.13661	0.0326301
Acyp2	228.159	0.675032	0.294918	2.28888	0.0220863
Snrnp25	221.812	0.766644	0.308615	2.48414	0.0129864
Hba-a2	915.612	1.09171	0.438264	2.49098	0.012739
Rpsa-ps4	25.2991	1.07406	0.394516	2.72248	0.00647943
Fgf18	112.438	0.630429	0.288537	2.18492	0.0288949
Gm12115	5.1376	2.41861	1.00935	2.39622	0.0165653
Hspd1-ps3	173.522	0.621774	0.188581	3.29712	0.000976825
Gabrb2	17.0643	-0.95733	0.449165	-2.13136	0.0330598
Pttg1	528.594	0.74387	0.348278	2.13585	0.0326916
4933415A04Rik	35.0196	0.987111	0.394301	2.50345	0.012299
Gm12164	13.7459	1.62541	0.450088	3.61132	0.000304644
Gm12166	25.8955	1.07873	0.41241	2.61566	0.00890546
Gm12174	85.3256	0.743584	0.228039	3.26078	0.00111108
Gm12183	103.698	0.688099	0.254472	2.70402	0.00685059
9930111J21Rik2	20.228	-1.51377	0.669447	-2.26122	0.0237454
Gm12191	36.7732	0.82452	0.297548	2.77105	0.00558761
Zfp454	49.0282	-0.624091	0.230416	-2.70854	0.00675798
Nhp2	568.721	0.661935	0.330609	2.00217	0.0452665
Gm12207	8.92882	-1.37055	0.60864	-2.25182	0.0243335
Hint1	2642.07	0.794601	0.330286	2.40579	0.0161373
Gm12231	76.237	1.05185	0.231246	4.54862	5.4e-06
Atox1	506.907	0.871578	0.336339	2.59137	0.00955941
2010001A14Rik	75.6517	0.692667	0.301283	2.29906	0.0215016
Gm12245	8.37288	1.62204	0.611062	2.65447	0.00794338
Gm12247	2.99	2.90464	1.23784	2.34654	0.0189486
Gm12246	2.6636	-3.41001	1.56357	-2.18092	0.0291897
Igtp	83.0976	0.983743	0.240765	4.0859	4.39e-05
Irgm2	134.085	1.11108	0.316667	3.50866	0.000450373
Gm12254	73.3623	1.35265	0.315475	4.28766	1.81e-05
Guk1	497.513	0.748742	0.359831	2.08081	0.0374509
2610507I01Rik	117.199	-0.647881	0.319452	-2.0281	0.04255
1700007J10Rik	27.4945	-2.70835	0.516866	-5.23995	1.61e-07
Gm12264	22.0723	-0.877504	0.405651	-2.1632	0.0305256
Gm16062	2.54739	2.32546	1.18408	1.96394	0.0495371
Pemt	49.6342	0.675798	0.308253	2.19235	0.0283542
Cenpv	200.501	0.589115	0.290291	2.02939	0.0424182
2410006H16Rik	284.791	0.914476	0.342715	2.66833	0.00762291
9630013K17Rik	17.8394	-1.14502	0.523019	-2.18925	0.0285785
Shisa6	35.0408	-1.37288	0.482473	-2.8455	0.00443412
Stx8	396.572	0.708343	0.340418	2.0808	0.0374521
Naa38	197.056	0.606064	0.235621	2.5722	0.0101054
Cd68	89.4271	-0.649826	0.22756	-2.85563	0.00429515
Gm25835	9.34377	1.19396	0.552338	2.16165	0.030645
Tmem256	476.435	0.938503	0.383281	2.4486	0.0143412
Tm4sf5	32.2197	1.10357	0.307561	3.58812	0.000333069
RP23-207N15.7	5.84501	-2.0774	0.859635	-2.41661	0.0156659
Txndc17	831.874	0.699882	0.339284	2.06282	0.0391295
Xaf1	128.818	1.08118	0.243451	4.44106	8.95e-06
Gm6733	8.57609	2.16984	0.616241	3.5211	0.000429768
Itgae	27.5818	-0.961945	0.353005	-2.72502	0.00642978
Gm12335	13.8911	1.27323	0.532132	2.3927	0.0167248
Serpinf2	2.04222	-4.30397	1.75683	-2.44985	0.0142917
Gm12338	114.961	0.726169	0.303332	2.39397	0.016667
Rpl36-ps2	12.863	1.4124	0.562778	2.50969	0.0120838
Gm22772	3.87344	-2.59842	1.2835	-2.02448	0.0429213
Efcab5	19.7009	-0.778189	0.382149	-2.03635	0.0417153
Gm12732	9.76946	1.5602	0.630028	2.4764	0.0132715
Dhrs13	138.731	0.826495	0.369585	2.23628	0.0253335
Rpl23a	830.919	0.788438	0.150066	5.25394	1.49e-07
Vtn	18.2771	-5.12889	1.15211	-4.45174	8.52e-06
Nos2	42.6484	-0.722785	0.359062	-2.01298	0.0441169
Adap2	33.2526	-2.2367	0.555594	-4.02578	5.68e-05
Ccl2	28.7656	1.1705	0.394933	2.9638	0.00303866
Gm11425	37.6996	1.40364	0.349028	4.02156	5.78e-05
Slfn10-ps	3.83581	-4.44218	1.34943	-3.29191	0.000995103
Wfdc18	5.28195	2.28064	0.921222	2.47567	0.0132988
Myo19	494.514	-0.824201	0.29637	-2.78098	0.00541948
Atp5l-ps2	10.5373	1.27674	0.587405	2.17352	0.0297413
Gm11478	119.184	1.09134	0.207664	5.25531	1.48e-07
RP24-402O2.2	10.5751	1.66207	0.762567	2.17957	0.0292893
Gm15893	4.35569	-2.96962	0.993592	-2.98877	0.00280105
Gm11510	9.38408	1.56479	0.739705	2.11543	0.0343934
ENSMUSG00000110344	422.39	0.74691	0.309586	2.41261	0.0158389
Nme1	364.292	0.876934	0.35274	2.48607	0.0129164
Gm11518	25.9694	0.945953	0.364616	2.59438	0.00947607
Mrpl27	404.474	0.683005	0.30497	2.23958	0.0251183
Gm11539	15.1746	1.0277	0.396432	2.59238	0.00953132
Atp5l2-ps	52.7375	1.25644	0.340067	3.69469	0.000220154
Rpl19	2838.61	0.808789	0.336653	2.40244	0.016286
Mien1	61.5598	1.12936	0.360111	3.13615	0.00171181
Gm12355	39.5066	1.06116	0.332827	3.18833	0.00143095
Gm12359	31.6942	-0.730593	0.319616	-2.28584	0.0222633
Gm11560	74.8233	0.802837	0.356046	2.25486	0.0241418
Aoc2	89.46	-0.683793	0.189305	-3.61212	0.0003037
Ifi35	113.494	0.885168	0.256068	3.45677	0.000546695
Rnd2	386.573	0.665403	0.251674	2.64391	0.00819546
Gm11551	4.52231	-2.94914	0.907616	-3.24933	0.00115678
Arhgap27os3	2.12598	-3.23656	1.50463	-2.15107	0.0314706
Myl4	21148.3	0.741325	0.30517	2.42922	0.0151314
Snord104	33.5609	1.10568	0.518239	2.13354	0.0328805
Gm11707	1.3658	4.34783	2.04884	2.1221	0.0338293
1810010H24Rik	37.423	0.704703	0.283906	2.48217	0.0130585
Gm11716	89.7722	1.03693	0.504497	2.05537	0.0398431
Apoh	3.4344	-5.43052	1.46489	-3.70711	0.000209635
Rgs9	123.613	2.376	0.565727	4.19991	2.67e-05
Abca9	241.998	-0.801702	0.245664	-3.2634	0.00110083
Gm11675	6.95947	1.73902	0.733254	2.37165	0.0177088
Cpsf4l	32.6692	-1.16011	0.453604	-2.55754	0.0105414
Rpl38	2090.83	0.999597	0.372467	2.68372	0.00728078
Ict1	532.731	0.597328	0.287823	2.07533	0.0379559
Ict1os	19.7568	-1.66972	0.572871	-2.91464	0.00356095
Atp5h	8139.35	0.827229	0.38769	2.13374	0.0328642
Gm11739	58.8731	-0.793887	0.358303	-2.21569	0.0267131
Mettl23	374.884	0.731601	0.32518	2.24983	0.0244595
Snhg20	254.527	0.79162	0.395691	2.0006	0.0454354
Birc5	1422.18	0.655723	0.317082	2.06799	0.0386411
Gm24060	4.52161	-1.85355	0.821685	-2.25579	0.0240836
Mrpl12	543.831	0.586353	0.202299	2.89845	0.00375013
Fam195b	892.176	0.795673	0.315725	2.52015	0.0117306
Anapc11	1038.13	0.704467	0.30539	2.30678	0.0210674
Gm17586	25.547	0.835229	0.399104	2.09276	0.0363707
Cbr2	16.606	1.83405	0.732108	2.50516	0.0122396
Gm28192	39.2014	-0.755153	0.347915	-2.17051	0.0299682
Ptchd3	3.81555	-3.45019	1.41012	-2.44673	0.0144159
Itsn2	613.642	-0.701836	0.238224	-2.94612	0.0032179
Atad2b	179.48	-1.2554	0.412894	-3.04049	0.00236194
Apob	18.2504	-1.77336	0.581846	-3.04782	0.0023051
Osr1	112.297	-0.763815	0.346423	-2.20486	0.0274637
Rad51ap2	3.24169	-2.37326	1.07528	-2.20712	0.0273056
Gm4294	55.2097	0.732271	0.246751	2.96765	0.00300087
Rpl36-ps3	12.0059	2.07766	0.609563	3.40844	0.000653361
Gm4419	10.2009	-1.2491	0.596376	-2.09449	0.0362163
Gm9312	3.39299	-1.94019	0.984451	-1.97083	0.048743
Rsad2	75.4878	0.853197	0.372623	2.28971	0.0220383
Gdap10	9.59561	-2.71941	0.736685	-3.69141	0.000223015
Cdhr3	19.2554	1.50585	0.611499	2.46256	0.0137948
Gm17024	20.6565	-1.35027	0.464909	-2.90438	0.00367986
Foxg1	1.22687	-3.86878	1.83114	-2.11277	0.0346201
Nubpl	155.768	0.991033	0.239009	4.14643	3.38e-05
Sptssa	755.229	0.760662	0.298511	2.54819	0.0108285
Gm22513	5.16384	3.94194	1.84842	2.1326	0.0329576
Fam177a	18.3477	1.44787	0.475477	3.0451	0.00232605
Psma6	2101.86	0.72981	0.325206	2.24415	0.0248229
Rpl18a-ps1	18.5352	1.08667	0.468469	2.31962	0.0203616
Gm6265	31.7274	0.916898	0.371999	2.46479	0.0137094
Pax9	2.85357	-3.83493	1.58018	-2.42689	0.0152289
Klhl28	113.677	-0.620238	0.222113	-2.79244	0.00523126
Rps29	3380.44	0.930528	0.38145	2.43945	0.0147097
Rpl36al	1443.1	0.878856	0.404335	2.17359	0.0297362
Gm7862	27.2104	0.788624	0.36795	2.14329	0.0320898
Churc1	117.441	0.709053	0.27919	2.53968	0.0110955
Gm26623	51.1014	1.1384	0.337149	3.37654	0.000734035
Gm5436	54.7696	1.10919	0.315143	3.51963	0.000432156
Npc2	2085.08	0.629444	0.228897	2.7499	0.0059614
Gm17193	18.7904	-2.00987	0.466358	-4.30971	1.63e-05
Acyp1	245.255	0.733661	0.300664	2.44014	0.0146818
Slirp	138.043	0.755882	0.380831	1.98482	0.047164
Gm6863	174.857	1.13919	0.235139	4.84477	1.27e-06
Ifi27l2a	25.4828	1.41658	0.634411	2.23291	0.0255547
Serpina6	1.50534	-4.14226	1.99621	-2.07506	0.0379809
Serpina1a	2.71265	-4.18345	1.74814	-2.39308	0.0167075
Clmn	80.7425	-0.690279	0.201426	-3.42696	0.000610373
Degs2	104.706	-0.867752	0.296035	-2.93125	0.00337599
Tecpr2	349.853	-0.651359	0.200798	-3.24385	0.00117925
Rps19-ps6	31.4047	0.810648	0.333233	2.43268	0.0149876
Xrcc3	414.046	-0.659345	0.332076	-1.98552	0.0470863
2010107E04Rik	3110.21	1.01127	0.403333	2.5073	0.0121659
Nudt14	117.57	0.658818	0.326968	2.01493	0.043912
Crip1	1012.99	1.09741	0.423263	2.59274	0.0095214
Igha	3.39111	4.93399	1.70505	2.89376	0.00380662
Gm9134	7.5925	1.76883	0.725867	2.43685	0.014816
Akr1c19	22.4998	1.72028	0.503396	3.41735	0.000632339
Akr1c6	1.71056	-5.51203	2.2034	-2.5016	0.0123634
Gm26601	2.51258	4.18909	1.54406	2.71303	0.00666703
Gm24187	394.309	3.64145	0.738909	4.92814	8.3e-07
Chrm3	21.312	1.22408	0.374285	3.27044	0.00107379
Vdac3-ps1	68.89	0.673893	0.256169	2.63066	0.00852192
Zkscan3	2465.69	-1.19831	0.248753	-4.81725	1.46e-06
AK157302	46.1752	1.34505	0.352053	3.82058	0.000133136
Gm11273	120.644	0.999724	0.24746	4.03994	5.35e-05
Hist1h2bm	3.23738	2.59257	1.1418	2.27059	0.0231715
Hist1h2bn	7.58633	1.78734	0.87247	2.0486	0.0405012
Hist1h1b	6.42919	2.60977	1.12107	2.32792	0.0199162
Hist1h4n	3.07581	2.35142	0.994533	2.36435	0.0180619
Hist1h4i	62.4551	0.641032	0.315334	2.03287	0.0420659
Hist1h4f	5.73811	2.86743	1.43763	1.99456	0.0460908
Hist1h2bf	2.36996	4.08402	1.63647	2.49563	0.0125734
Hist1h4d	7.13592	2.14712	0.858801	2.50014	0.0124145
Hist1h1e	8.71501	4.38514	1.24656	3.5178	0.000435147
Hist1h1c	656.116	0.840587	0.242837	3.46153	0.000537111
Hist1h4a	5.97452	2.85113	1.18114	2.41389	0.0157833
Hist1h3a	4.0087	3.43984	1.19154	2.88689	0.00389071
Gm11349	2.15473	2.77566	1.39618	1.98804	0.0468068
Gm11353	44.2934	0.943876	0.313165	3.01399	0.00257833
Gm11361	101.279	1.18783	0.283583	4.18864	2.81e-05
A330102I10Rik	20.5705	1.57928	0.609996	2.58901	0.00962526
Serpinb6a	1101.37	0.874197	0.306554	2.85169	0.00434878
Gm26514	12.2025	-1.70719	0.662644	-2.57632	0.00998569
Hsp25-ps1	18.4943	1.31264	0.482763	2.71901	0.00654771
Zfp169	42.8256	-1.31439	0.352872	-3.72483	0.000195449
Gm15440	78.2241	0.658686	0.263688	2.49798	0.0124905
Gm2830	837.399	0.848204	0.386685	2.19353	0.0282695
Ctla2a	476.322	0.669078	0.311878	2.14532	0.0319272
Gm5451	22.0146	1.36495	0.383116	3.56275	0.000366994
Uqcrb	2771.32	0.708644	0.333033	2.12785	0.0333495
Gm9625	42.878	0.911004	0.268557	3.39221	0.000693302
Ice1	1446.29	-0.655614	0.150617	-4.35284	1.34e-05
Adamts16	3.64833	-2.05169	0.955197	-2.14793	0.0317196
Rpl9-ps4	6.95164	1.60249	0.710725	2.25472	0.0241508
Ndufs6	1991.07	1.00364	0.344803	2.91077	0.00360544
Tert	52.0739	-0.906953	0.398671	-2.27494	0.0229097
Gm6263	22.3026	0.963523	0.46211	2.08505	0.0370644
Ahrr	72.4983	-0.61941	0.296548	-2.08873	0.0367317
Gm10116	44.0131	1.07535	0.281916	3.81445	0.000136489
Mctp1	13.0984	1.86479	0.67652	2.75645	0.00584332
Gm8399	57.9598	1.21986	0.292788	4.16635	3.1e-05
Cox7c	5357.06	0.85149	0.362966	2.34592	0.0189801
Xrcc4	220.447	0.609043	0.268205	2.27081	0.0231585
Ckmt2	1179.89	0.652079	0.245084	2.66063	0.00779935
Gm20379	1.32379	3.43632	1.71103	2.00834	0.0446077
Bhmt	3.18539	-6.3995	1.73649	-3.68531	0.000228423
Tbca	1668.79	0.701839	0.34238	2.04988	0.0403758
Gm2445	9.25783	1.45078	0.671885	2.15926	0.0308298
Gm10320	6.64897	1.42806	0.707615	2.01814	0.0435771
Gm5453	33.3715	1.14883	0.3846	2.98707	0.00281668
6430562O15Rik	45.5187	-0.903087	0.310178	-2.91151	0.00359689
Serf1	166.491	0.875561	0.340122	2.57426	0.0100456
Gm16335	3.74074	1.54782	0.747144	2.07165	0.038298
Cd180	14.0701	-1.03785	0.521097	-1.99166	0.0464088
Gm17160	1.79033	2.70941	1.33619	2.02771	0.0425898
Adamts6	322.218	-0.97844	0.398412	-2.45585	0.0140552
Cwc27	303.313	0.605095	0.277	2.18446	0.0289283
Depdc1b	111.273	0.598028	0.191968	3.11525	0.00183788
Rps3a3	110.315	1.45139	0.181181	8.01072	1.14e-15
Gm15285	11.1995	1.71766	0.696433	2.46637	0.013649
Gm10736	715.595	1.46327	0.390197	3.75007	0.000176782
Hspb3	290.98	0.683293	0.339316	2.01374	0.0440372
Ndufs4	1962.87	0.795224	0.356528	2.23047	0.0257163
Hcn1	14.4544	-1.25005	0.40873	-3.05836	0.0022255
Gm20900	79.5269	0.876746	0.264411	3.31585	0.000913657
Gm2897	52.7135	-0.603712	0.264554	-2.282	0.0224894
Gm3005	23.4237	-0.75133	0.30904	-2.43118	0.0150498
Gm3002	51.6591	-1.34921	0.362965	-3.71718	0.00020146
Gm26886	5.26606	-2.90883	0.917845	-3.1692	0.0015286
Gm5796	23.5137	-1.11522	0.331804	-3.36108	0.00077639
Gm8108	2.10894	-2.64036	1.207	-2.18754	0.0287028
Gm3173	3.49919	-1.75154	0.890508	-1.9669	0.0491949
Gm3264	15.0733	-1.51694	0.410984	-3.69099	0.000223384
Gm26650	3.43031	-3.2356	1.26828	-2.55117	0.0107363
Gm3629	6.69944	-1.92152	0.784099	-2.4506	0.0142617
Gm26680	4.62786	-2.22912	1.09334	-2.03882	0.0414684
Gm10406	5.20777	-2.04653	0.842196	-2.43	0.0150989
Mnd1-ps	1.61423	4.77971	1.53271	3.11846	0.00181797
Rpl19-ps4	4.87409	2.21327	0.974485	2.27122	0.0231334
Ube2e2	296.688	0.663991	0.219595	3.02371	0.00249699
Chchd1	815.238	0.848674	0.352173	2.40982	0.0159603
Rps24	10529.1	0.787368	0.362985	2.16915	0.0300715
Gm26772	5.99234	1.65772	0.735133	2.25499	0.0241339
Ccdc66	299.732	-0.707531	0.194361	-3.64029	0.000272327
Gm6043	5.17844	2.3796	0.864944	2.75117	0.00593832
Cacna1d	298.964	-0.83063	0.319343	-2.60106	0.00929371
Itih4	9.70489	-3.0473	0.918787	-3.31665	0.000911034
Itih1	1.20132	-4.89202	2.01642	-2.42609	0.0152627
Spcs1	1276.26	0.885056	0.308137	2.87228	0.00407518
Tnnc1	26369.7	0.904448	0.391499	2.31022	0.0208759
Dnah1	33.0848	-0.858752	0.336353	-2.55313	0.010676
Rpl23a-ps3	49.4137	1.05592	0.320604	3.29353	0.000989395
Gm16439	51.6532	1.5408	0.349872	4.4039	1.06e-05
Gm22637	9.84658	-1.20511	0.609928	-1.97583	0.0481744
Gm15516	4.35697	2.38314	1.04691	2.27635	0.0228251
Gm7206	35.5219	1.7962	0.362626	4.95333	7.3e-07
Gm10371	3.71288	-2.35216	1.13721	-2.06836	0.0386058
Lgals3	25.3362	1.37519	0.538337	2.55451	0.0106337
Gm37194	4.79221	-2.33192	0.800662	-2.91249	0.00358565
Apex1	157.296	0.884447	0.17629	5.01699	5.25e-07
Slc39a2	37.5523	-0.670565	0.320258	-2.09383	0.0362753
Tmem253	21.8526	-0.842606	0.428664	-1.96566	0.0493383
Gm4742	10.4477	1.80235	0.633476	2.84517	0.00443876
Mrpl52	600.432	0.824237	0.398363	2.06906	0.0385405
Cdh24	186.421	-0.586557	0.283377	-2.06988	0.0384632
Gm17428	59.6491	-1.03334	0.251248	-4.11282	3.91e-05
Psme2	896.84	0.696445	0.33854	2.0572	0.039667
Tssk4	23.7872	-1.16066	0.346914	-3.34566	0.000820869
Mdp1	1429.64	0.637364	0.251059	2.5387	0.0111264
Nedd8	1556.51	0.65891	0.304757	2.16208	0.0306117
Dhrs1	603.643	0.599111	0.176064	3.4028	0.000666989
Cma1	62.695	2.54253	1.13675	2.23667	0.0253082
Mcpt4	12.1521	1.18123	0.597922	1.97556	0.0482049
C030013D06Rik	2.54264	-3.37806	1.27127	-2.65723	0.00787868
2410022M11Rik	72.9361	0.829514	0.291024	2.85033	0.00436739
Cryl1	112.071	0.63191	0.29396	2.14964	0.0315835
N6amt2	260.387	0.757588	0.355433	2.13145	0.033052
Xpo4	166.263	-0.729782	0.307647	-2.37214	0.0176855
Wdfy2	50.9737	-1.27908	0.540889	-2.36478	0.0180408
Blk	50.8656	-1.05969	0.394477	-2.68632	0.00722436
Kif13b	111.384	-1.21942	0.507544	-2.40258	0.0162799
Gm5464	5.03137	-1.69795	0.824094	-2.06039	0.0393614
Adamdec1	14.0771	0.893623	0.430084	2.07779	0.0377287
Slc25a37	1098.97	-0.764731	0.195382	-3.91403	9.08e-05
Sftpc	32.6743	6.69754	2.5597	2.61654	0.00888266
Hr	48.0822	-0.710685	0.236646	-3.00316	0.00267191
Sucla2	4259.21	0.614768	0.226238	2.71736	0.00658059
Cbx3-ps6	40.3834	0.636431	0.254205	2.50361	0.0122933
Cpb2	1.29133	-3.2633	1.5438	-2.1138	0.0345321
Ccdc122	26.1894	0.899044	0.36293	2.47719	0.0132423
Gm10132	18.9233	1.13381	0.433685	2.61435	0.00893969
Dnajc15	599.774	0.680415	0.313482	2.17051	0.0299685
Gm10110	86.8321	0.978996	0.22034	4.44312	8.87e-06
Rpl36a-ps1	37.6545	1.3091	0.290052	4.51334	6.38e-06
Klf12	19.2513	-1.00464	0.502544	-1.9991	0.0455976
Gm10076	1245.87	1.19203	0.427157	2.79062	0.00526071
Tpm3-rs7	34.8856	1.21224	0.307438	3.94305	8.05e-05
Gm26773	35.7733	-0.92605	0.299484	-3.09215	0.0019871
B930095G15Rik	251.566	-0.914062	0.332932	-2.74549	0.00604208
1810041H14Rik	2.66213	1.89495	0.953212	1.98796	0.0468157
Gm6254	25.0827	0.673273	0.330814	2.0352	0.0418306
4930594M22Rik	4.78906	-1.6603	0.828825	-2.00319	0.0451567
C6	1.29628	-5.09197	2.43647	-2.0899	0.0366267
Rpl37	3468.26	0.676199	0.299168	2.26026	0.023805
Gm10250	92.9599	0.637634	0.248714	2.56373	0.0103556
Ttc33	323.712	0.813771	0.267476	3.04241	0.0023469
Fyb	30.3057	-0.802562	0.394867	-2.03249	0.0421043
Gm27529	7.33852	1.78745	0.846262	2.11217	0.0346719
Gm37310	3.36375	-2.12716	0.954668	-2.22817	0.0258693
Lmbrd2	70.1369	-1.45023	0.448888	-3.23072	0.00123479
Cdh6	18.3975	-0.924955	0.384078	-2.40825	0.0160294
Gm5803	37.7709	1.18651	0.332958	3.56353	0.000365901
Gm19840	6.60014	1.48785	0.663161	2.24357	0.0248599
Gm2862	2.44286	3.88675	1.6274	2.38831	0.0169259
Gm24500	5.03983	-1.78709	0.840405	-2.12646	0.0334652
Rpl30	3385.81	0.607821	0.268174	2.26652	0.0234199
Cox6c	6382.48	0.697283	0.299366	2.3292	0.0198486
Polr2k	274.003	0.794296	0.33267	2.38764	0.0169571
Spag1	106.888	-0.645153	0.174905	-3.68858	0.000225507
Dcaf13	590.169	0.656798	0.279561	2.34939	0.0188043
Angpt1	785.825	0.607461	0.185824	3.269	0.00107927
Pkhd1l1	254.3	-0.58484	0.195349	-2.99381	0.00275514
Sybu	19.06	1.32913	0.625151	2.1261	0.0334953
Gm10020	13.5618	1.00592	0.447671	2.247	0.02464
Med30	413.16	0.793622	0.335357	2.3665	0.0179572
9130401M01Rik	66.6837	0.841431	0.323045	2.60469	0.0091958
Ndufb9	3784.53	0.756939	0.296642	2.55169	0.0107201
Gm5045	32.8451	0.849279	0.325436	2.60966	0.00906317
Tsg101-ps	19.3524	1.36214	0.440738	3.09058	0.00199766
Kcnq3	42.0821	-0.637948	0.309152	-2.06354	0.039061
Gm3244	8.29532	1.55655	0.754612	2.06272	0.0391397
Gpihbp1	352.419	0.869988	0.307938	2.8252	0.00472511
Mapk15	4.80609	-2.18824	0.929614	-2.35392	0.0185765
Rps6-ps1	27.8362	1.1676	0.360449	3.23929	0.00119827
ENSMUSG00000109179	69.4287	-0.897738	0.320019	-2.80526	0.00502753
Rpl8	10351.8	0.710943	0.341676	2.08075	0.0374567
Mb	14166.6	0.65732	0.285012	2.30629	0.0210946
Eif3d	725.488	0.677994	0.236454	2.86734	0.00413943
Cyth4	62.2839	-0.685982	0.316962	-2.16424	0.030446
Fam227a	56.692	-0.680621	0.240883	-2.82552	0.00472032
Gm6612	10.3787	1.69804	0.644127	2.63618	0.00838454
Phf5a	887.172	0.68491	0.327745	2.08976	0.036639
Gm5805	37.9747	1.27074	0.430994	2.9484	0.00319419
Cyp2d9	2.48578	-3.37359	1.26007	-2.67731	0.00742154
Tdg-ps	10.9377	2.22804	0.518794	4.29465	1.75e-05
Cyp2d26	2.91236	-3.26488	1.1281	-2.89415	0.00380191
Parvg	34.6857	-0.687452	0.300433	-2.2882	0.0221259
Selo	147.947	-0.698823	0.222688	-3.13813	0.00170031
Gm24447	4.06956	3.74166	1.66141	2.2521	0.0243159
2610037D02Rik	17.6372	-0.968387	0.421458	-2.29771	0.0215784
Fkbp11	59.2159	0.86006	0.420594	2.04487	0.0408676
Tuba1c	1386.92	0.586155	0.246549	2.37744	0.0174333
Nckap5los	25.4027	-1.19251	0.538579	-2.21419	0.026816
Slc4a8	57.1124	-0.963612	0.30751	-3.13359	0.00172679
Pfdn5	1473.24	0.705346	0.332865	2.11902	0.0340889
Amhr2	20.015	1.08016	0.496779	2.17432	0.0296813
Atf7	892.546	-0.656337	0.300205	-2.1863	0.0287939
Rpl39-ps	100.122	1.50111	0.238362	6.29762	3.02e-10
Gtsf1	168.827	0.920656	0.390021	2.36053	0.0182489
Dnase1	71.2159	-0.595226	0.294488	-2.02122	0.0432565
Gm6142	35.5909	1.31867	0.272125	4.84583	1.26e-06
Sec14l5	1.43771	-3.83808	1.61149	-2.3817	0.017233
Tekt5	9.32363	1.52583	0.763673	1.99801	0.0457154
Ciita	10.7739	-1.19436	0.477164	-2.50303	0.0123135
Gm23935	31922.7	3.11142	0.622036	5.00199	5.67e-07
Gm15950	5.44787	-1.72672	0.736291	-2.34515	0.0190192
Myh11	237.685	-0.889674	0.452214	-1.96738	0.0491399
Fopnl	669.235	0.772051	0.329774	2.34115	0.0192244
Mzt2	171.153	0.645678	0.300781	2.14667	0.0318197
Rpl31-ps12	13.3002	1.97393	0.58475	3.37568	0.000736334
Gm15585	10.032	-1.46184	0.681629	-2.14463	0.0319824
Gm22770	3.17535	-3.51802	1.277	-2.7549	0.00587101
Ccdc74a	38.4405	-0.849789	0.27478	-3.09262	0.00198399
Scarf2	726.246	-0.601341	0.285254	-2.10809	0.0350234
Gm20518	5.82424	-1.75504	0.763575	-2.29845	0.021536
Dgcr6	180.213	0.646859	0.312236	2.0717	0.0382933
Dgcr8	472.866	-0.681777	0.286843	-2.37683	0.0174622
2024-09-05	184.626	-0.711357	0.224697	-3.16585	0.00154633
Lamp3	6.74166	2.70371	0.904009	2.9908	0.00278251
Abcc5	2090.16	-0.836047	0.199262	-4.19571	2.72e-05
Chrd	20.854	-0.893083	0.447006	-1.99792	0.045725
Gm16863	18.0928	0.870941	0.358982	2.42614	0.0152604
Tmem41a	328.556	0.611892	0.282039	2.16952	0.0300429
Ahsg	77.0439	-2.44366	0.499864	-4.88865	1.02e-06
Fetub	1.62512	-2.60136	1.27736	-2.03651	0.0416991
Kng1	3.09519	-4.17238	1.30878	-3.188	0.0014326
Rtp4	114.668	1.43495	0.298584	4.80586	1.54e-06
Cep19	230.67	0.592499	0.240613	2.46245	0.013799
Lrch3	1041.57	-0.597853	0.186163	-3.21145	0.00132068
Rpl35a	3791.52	0.826239	0.371274	2.22542	0.0260531
Mylk	562.322	-0.710606	0.259972	-2.7334	0.00626851
Gm5963	23.823	1.57433	0.432431	3.64064	0.00027196
Parp14	151.804	0.86687	0.355451	2.43879	0.0147365
Gm15564	128.561	4.53705	0.91169	4.97653	6.47e-07
Stfa2l1	8.36267	3.09619	1.46641	2.11141	0.0347374
BC100530	4.28686	3.368	1.60042	2.10445	0.0353391
Cd86	15.4009	-1.04528	0.517995	-2.01793	0.043599
Igsf11	11.067	-1.11404	0.492673	-2.26121	0.0237463
BC002163	38.4869	1.42346	0.408691	3.48297	0.000495892
Gm6030	41.9161	0.831657	0.357842	2.32409	0.0201208
Gm6767	84.2758	1.07438	0.279763	3.84033	0.000122868
Gm16892	29.5268	-0.960345	0.367987	-2.60972	0.00906156
Filip1l	956.105	-0.658006	0.308739	-2.13127	0.033067
Gm9581	20.7955	-2.02935	0.59045	-3.43696	0.000588285
Gm9843	83.0074	1.26799	0.31405	4.03756	5.4e-05
Gm36963	5.39676	2.63114	1.08952	2.41496	0.015737
Mir99a	15.1789	1.44976	0.680186	2.13142	0.0330546
D16Ertd472e	56.8955	-0.714185	0.291389	-2.45096	0.0142475
Sod1	2859.06	0.694817	0.322941	2.15153	0.0314346
Atp5o	8863.69	0.72651	0.345556	2.10244	0.0355147
Kcnj6	62.0104	-0.872681	0.24681	-3.53585	0.000406469
Mx2	30.8625	0.926478	0.396751	2.33517	0.0195348
Gm10232	21.4059	1.30775	0.432342	3.0248	0.00248798
Cldn20	2.34987	-2.8432	1.36991	-2.07547	0.037943
Gtf2h5	956.642	0.620987	0.288385	2.15333	0.0312929
Gm15590	22.7256	1.13568	0.329216	3.44964	0.000561327
Gm26848	4.75338	-1.86188	0.781702	-2.38183	0.0172269
Tmem181b-ps	627.607	-0.787429	0.191469	-4.11257	3.91e-05
Rnaset2b	259.642	0.793891	0.284235	2.79308	0.00522094
4930506C21Rik	21.1689	-1.09502	0.425428	-2.57393	0.010055
Plg	5.38705	-4.45359	1.39837	-3.18485	0.0014483
Airn	580.787	-1.05701	0.114183	-9.25717	2.1e-20
Gm16574	210.15	-1.38843	0.464799	-2.98716	0.0028158
Prdm9	108.684	-0.614048	0.213828	-2.87169	0.00408284
Oaz1-ps	111.092	0.969164	0.262673	3.68963	0.000224584
Gm26873	36.8162	-0.697847	0.333712	-2.09117	0.0365132
Spaca6	843.723	-0.659714	0.248093	-2.65914	0.00783412
Vmn1r-ps145	1.22571	3.83371	1.78675	2.14563	0.0319026
Gm26384	85.323	1.61933	0.344077	4.7063	2.52e-06
Hcfc1r1	1770.1	0.677124	0.345394	1.96044	0.0499443
D330041H03Rik	57.7328	-0.667631	0.253024	-2.63861	0.00832463
Dnase1l2	61.8958	-0.658739	0.258044	-2.55282	0.0106856
Rab26os	39.0658	1.01608	0.360761	2.81648	0.00485529
Mapk8ip3	2413.87	-0.775585	0.310135	-2.5008	0.0123915
Gm10012	61.8946	1.41697	0.317877	4.4576	8.29e-06
D630044L22Rik	62.4017	-0.683731	0.309677	-2.20788	0.0272524
Gm8186	193.248	0.929982	0.384586	2.41814	0.0156001
Mrpl28	1013.5	0.760253	0.344094	2.20943	0.0271447
Gm16580	63.6107	0.894424	0.277934	3.21811	0.00129037
Tead3	1237.4	-0.607299	0.267315	-2.27185	0.0230955
Ephx3	3.09334	-2.88024	1.45829	-1.97508	0.048259
Gm26549	19.7869	-0.992241	0.406196	-2.44276	0.0145753
Cyp4f15	2.07689	-2.18624	1.0514	-2.07937	0.0375833
Zfp871	85.9317	-1.26391	0.343947	-3.67474	0.000238093
Rps28	2172.66	0.895181	0.327428	2.73398	0.00625732
Ndufa7	1469.13	0.603216	0.305727	1.97306	0.0484889
Cd320	202.52	0.629834	0.276568	2.27732	0.0227672
Tap2	38.7578	0.929589	0.411441	2.25935	0.0238617
C4b	17.1636	-1.58717	0.581888	-2.72762	0.0063794
Ddah2	1583.32	0.585721	0.279727	2.0939	0.0362691
Ltb	1.97329	3.28678	1.49758	2.19472	0.0281834
H2-Q10	4.19545	-2.15438	0.970635	-2.21956	0.0264485
Gm9613	3.41257	2.98413	1.31816	2.26386	0.0235826
Gm9840	18.2991	1.55787	0.408368	3.81487	0.000136256
H2-T24	27.3355	-0.740027	0.325688	-2.27219	0.0230748
Trim39	600.683	-0.709506	0.159347	-4.45259	8.48e-06
Znrd1as	70.7798	0.634883	0.321355	1.97565	0.0481949
Gm26917	1687.87	2.61604	0.460307	5.68324	1.32e-08
Rn18s-rs5	54148.3	3.36752	0.671448	5.01532	5.29e-07
Cyp39a1	708.518	0.587437	0.20369	2.88398	0.00392687
Mrpl14	291.501	0.724886	0.364947	1.98628	0.0470027
Gm5093	13.4656	1.72017	0.51868	3.31644	0.000911733
Dnph1	154.039	0.619271	0.310142	1.99673	0.045854
Gm20517	3.89605	-1.72842	0.876302	-1.9724	0.0485643
Gm7334	16.0657	1.06819	0.41688	2.56234	0.0103969
Plin5	48.2865	-1.79525	0.759683	-2.36316	0.0181198
Tnfaip8l1	67.4522	1.00236	0.410749	2.44033	0.0146738
ENSMUSG00000110218	29.6683	-0.786676	0.356511	-2.20659	0.0273424
Rpl36	3691.54	0.899192	0.396444	2.26815	0.0233203
C3	479.987	-1.65217	0.422517	-3.91031	9.22e-05
Rpl7a-ps5	8.7051	1.74624	0.68341	2.55519	0.0106131
Ndufv2	4905.59	0.671063	0.319579	2.09983	0.0357435
Gm4705	20.4859	2.43209	0.522852	4.65157	3.29e-06
2410021H03Rik	2.67013	-3.39295	1.45138	-2.33775	0.0194004
Gm26561	16.4188	-1.31723	0.531629	-2.47772	0.0132224
Gm37639	4.58682	-2.49761	1.00795	-2.4779	0.0132158
Gm4707	22.3714	1.63584	0.465348	3.5153	0.000439262
Snord53	8.94147	-1.5015	0.653124	-2.29895	0.0215077
Gm17538	3.83231	1.85846	0.936446	1.98459	0.0471903
Gm6548	277.385	0.592825	0.144271	4.10912	3.97e-05
Gm22215	1.89934	-3.84227	1.45909	-2.63333	0.00845527
Gm9386	11.4485	1.23658	0.523775	2.36091	0.0182303
Cox7a2l	3341.73	0.632068	0.306982	2.05897	0.0394968
Plekhh2	226.936	-0.591071	0.220207	-2.68416	0.00727116
Slc3a1	6.9595	-1.38662	0.68209	-2.03289	0.0420635
Six2	6.6529	-1.57439	0.717598	-2.19398	0.0282369
Gm5499	16.4918	1.977	0.587909	3.36277	0.000771655
Epcam	3.69706	1.94207	0.823119	2.35941	0.018304
Gm17430	3.56451	2.02758	0.986539	2.05525	0.039855
Lama3	96.9542	-1.15186	0.319096	-3.60976	0.00030648
Gm10036	102.31	1.21774	0.266896	4.5626	5.05e-06
Gm4835	4.96037	2.77532	1.36743	2.02958	0.0423989
Gm15485	1.70462	4.385	1.55296	2.82363	0.00474828
Gm15328	82.5951	-0.747051	0.324926	-2.29915	0.0214967
Ttr	13.043	-2.62382	0.62586	-4.19235	2.76e-05
Gm10269	74.6663	1.38237	0.336469	4.10845	3.98e-05
Gm7729	62.1765	1.14204	0.264817	4.31255	1.61e-05
Gm5239	34.0032	1.24122	0.397223	3.12475	0.00177956
Gm36989	42.235	-1.75455	0.426089	-4.11779	3.83e-05
ENSMUSG00000109836	15.3546	-2.14932	0.532107	-4.03926	5.36e-05
Cystm1	440.269	0.698409	0.338844	2.06115	0.0392887
Ankhd1	965.038	-0.657364	0.263286	-2.49677	0.0125331
Gm6542	14.2023	0.948961	0.424461	2.23569	0.0253724
Ndufa2	1359.42	1.12735	0.427959	2.63426	0.00843208
Gm10268	5.96057	-1.74348	0.774949	-2.2498	0.0244614
Prelid2	339.499	0.851223	0.316869	2.68636	0.00722362
Cd63-ps	25.685	0.947257	0.385344	2.45821	0.0139631
Gm4950	11.5048	1.8321	0.675244	2.71324	0.00666282
Gm26507	34.0171	-0.744767	0.305891	-2.43474	0.0149023
Rps14	8879.47	0.87653	0.38508	2.27623	0.0228323
Cd74	15.395	1.18361	0.53224	2.22383	0.0261596
Csf1r	268.558	-0.638037	0.199147	-3.20385	0.00135603
Rps2-ps10	75.5483	0.615209	0.232635	2.64452	0.00818064
Mir143	4.40917	-3.39079	1.35963	-2.4939	0.012635
Piezo2	265.944	-0.663921	0.222987	-2.97739	0.0029071
Malt1	760.971	-0.58243	0.167031	-3.48695	0.000488557
Myo5b	58.406	0.739379	0.350101	2.1119	0.0346949
Gm23119	6.77751	1.35141	0.639771	2.11233	0.0346579
BC031181	670.544	0.86795	0.300572	2.88766	0.00388119
St8sia5	6.45062	-1.84882	0.818888	-2.25772	0.0239629
Haus1	471.849	0.668722	0.255108	2.62133	0.00875886
Rbfa	458.296	0.652185	0.276746	2.35662	0.018442
D330025C20Rik	132.075	0.722152	0.238368	3.02957	0.00244901
Rpl21-ps8	33.2432	1.50815	0.403406	3.73854	0.000185095
Zfp236	603.777	-0.591899	0.145502	-4.06797	4.74e-05
Doc2g	361.344	0.608056	0.279362	2.17659	0.0295112
Gstp1	1174.24	0.674392	0.310091	2.17482	0.0296434
Rad9a	172.91	-0.601983	0.237464	-2.53505	0.0112431
Ssh3	175.241	-0.595194	0.303106	-1.96365	0.0495712
Ankrd13d	31.0364	-0.622728	0.308796	-2.01663	0.0437336
Sptbn2	76.924	-1.04266	0.437135	-2.38522	0.0170687
Ctsf	337.307	0.629534	0.217733	2.89131	0.00383641
Mrpl11	753.919	0.719152	0.33284	2.16065	0.0307221
Npas4	140.918	-0.797262	0.236619	-3.36939	0.000753353
Drap1	1869.2	0.68274	0.29736	2.296	0.0216756
Ccdc85b	381.634	0.880531	0.390124	2.25705	0.0240048
Fau	3370.27	0.936277	0.391207	2.3933	0.0166975
Znhit2	177.365	0.767944	0.365073	2.10353	0.0354191
Prdx5	1846.24	0.70918	0.344764	2.057	0.0396861
Tex40	19.3675	1.03872	0.410467	2.53058	0.0113873
Polr2g	694.46	0.764289	0.291617	2.62086	0.00877071
Zbtb3	47.2521	-0.687601	0.257457	-2.67074	0.00756841
Ubxn1	1526.94	0.637849	0.2865	2.22635	0.0259907
Uqcc3	287.316	0.673908	0.335432	2.00907	0.0445295
Rom1	41.214	0.761938	0.302451	2.51921	0.0117617
Scgb1a1	55.6526	8.48542	2.94009	2.8861	0.00390043
Pcna-ps2	62.1384	0.987284	0.210025	4.70079	2.59e-06
Fth1	9009.06	0.610644	0.289729	2.10764	0.0350621
Gm5511	11.4131	1.15968	0.498809	2.32489	0.0200779
Cntf	4.36568	-1.80187	0.835832	-2.15577	0.0311013
E030024N20Rik	37.8434	1.16162	0.365457	3.17854	0.00148018
Trpm6	12.4176	1.94416	0.736077	2.64124	0.00826025
Gm5514	75.0885	1.33483	0.286386	4.66096	3.15e-06
Gm9493	93.0815	1.12292	0.242389	4.63271	3.61e-06
Gm9938	28.0188	-1.56871	0.45555	-3.44356	0.000574109
Gm16216	40.722	1.42659	0.374706	3.80723	0.00014053
Gm10053	142.319	1.11638	0.203865	5.47607	4.35e-08
Gm5822	82.2993	1.19707	0.273446	4.37773	1.2e-05
Gm10136	88.3879	0.940934	0.249322	3.77396	0.000160674
Gm5518	42.4994	0.813078	0.257242	3.16075	0.00157363
9930021J03Rik	598.935	-0.694751	0.227151	-3.05855	0.00222411
Btaf1	703.064	-0.606196	0.172848	-3.5071	0.000453024
Rpl10-ps6	10.7393	1.37836	0.514869	2.6771	0.00742618
I830134H01Rik	1.46914	4.39352	1.67518	2.62271	0.0087233
Cyp2c29	2.04142	-5.61862	1.9665	-2.85717	0.00427436
Lcor	48.9665	-0.914895	0.387273	-2.36241	0.0181567
Avpi1	188.082	0.804393	0.402133	2.00031	0.0454664
Sfrp5	49.8359	0.690593	0.277215	2.49118	0.0127318
Cyp2c44	1.14102	-4.43591	1.78375	-2.48685	0.0128881
Bloc1s2	289.024	0.611559	0.294133	2.07919	0.0375998
Sec31b	133.539	-0.967613	0.282908	-3.42024	0.000625664
Ndufb8	1812.86	0.662782	0.248472	2.66743	0.00764343
Gm6807	91.2144	0.9577	0.202787	4.7227	2.33e-06
Dpcd	263.721	1.03355	0.351589	2.93966	0.00328575
Cyp17a1	10.1222	1.24895	0.468751	2.66441	0.00771237
Usmg5	3189.34	0.98429	0.378562	2.60008	0.00932023
Gm19557	6.70893	-1.48901	0.751782	-1.98064	0.0476316
Sorcs3	9.96855	-0.892123	0.438104	-2.03633	0.0417177
Rpl13a-ps1	13.563	1.78712	0.527574	3.38743	0.000705496
Sorcs1	31.8241	-0.95216	0.398356	-2.39022	0.0168382
Nutf2-ps1	28.0808	0.919691	0.306189	3.00367	0.00266745
Pnliprp2	1.69618	-3.49026	1.77726	-1.96384	0.0495485
Rpl19-ps12	10.9109	1.38008	0.569389	2.42379	0.0153593
2010204K13Rik	79.7649	1.05749	0.367817	2.87505	0.00403962
Ppp1r3f	10.7534	-1.04655	0.51871	-2.01759	0.0436335
Magix	19.6453	-1.44776	0.639504	-2.26388	0.0235812
Rpl22-ps1	29.4915	1.27735	0.322295	3.96331	7.39e-05
Gm7079	23.9704	1.22359	0.370288	3.30442	0.000951714
Rpl3-ps1	170.243	0.654396	0.149048	4.3905	1.13e-05
Gpr34	11.1691	-1.23869	0.504753	-2.45405	0.0141259
Chst7	60.0139	0.581338	0.285169	2.03857	0.0414926
Gm9083	21.7634	1.38663	0.43123	3.21551	0.00130211
Gm14539	44.8712	1.2219	0.369759	3.30458	0.000951185
Ndufb11	2441.89	0.727339	0.341787	2.12805	0.0333331
Gm15432	5.00457	2.20456	0.78885	2.79466	0.0051955
Gm6274	34.0794	1.41661	0.317781	4.45783	8.28e-06
Rpl39	2599.23	0.897656	0.354272	2.53381	0.011283
Ndufa1	987.962	0.802978	0.303694	2.64404	0.00819232
Ap3s1-ps1	7.74437	1.34124	0.591189	2.26871	0.0232859
9530027J09Rik	10.3497	-1.02691	0.522917	-1.96381	0.0495516
Rab33a	46.4684	0.834866	0.388685	2.14792	0.0317198
Gm7803	25.4276	1.23098	0.429485	2.86618	0.00415457
Firre	2059.48	-0.593492	0.193796	-3.06245	0.00219533
Gm14586	43.0938	0.632772	0.306397	2.0652	0.0389039
Rps2-ps13	7.27233	1.35892	0.671901	2.0225	0.0431242
Ddx26b	1261.56	-0.676237	0.119281	-5.66927	1.43e-08
Gm14630	8.08884	2.20984	0.752891	2.93514	0.00333398
Gm16436	8.25717	2.7204	0.762917	3.56579	0.000362761
Gm14681	84.0608	0.975271	0.202195	4.82342	1.41e-06
Gm8172	15.3623	1.24535	0.442067	2.81711	0.00484586
Gm14730	7.94293	2.03827	0.721889	2.82353	0.00474984
Rpl30-ps10	24.1524	1.49151	0.417717	3.57063	0.000356124
Cetn2	598.648	0.605722	0.303227	1.99759	0.0457615
Arhgap4	26.5477	-1.32995	0.506983	-2.62326	0.0087094
Gm6758	4.68285	2.14964	0.80811	2.66009	0.00781203
Rpl3-ps2	46.0409	1.30556	0.251058	5.20024	1.99e-07
Mtcp1	145.294	-0.621196	0.148028	-4.19647	2.71e-05
Gm8666	14.5974	1.1604	0.406471	2.85482	0.00430612
Gm8722	20.9386	0.939222	0.456544	2.05724	0.0396628
Rps24-ps3	56.4874	0.838408	0.28714	2.91986	0.00350185
Gm8806	47.2871	1.10681	0.44737	2.47404	0.0133593
Gm8822	74.5787	0.958233	0.246977	3.87985	0.000104519
Il2rg	53.8739	0.817414	0.316174	2.58533	0.00972867
Gm14845	1.85167	3.5505	1.48035	2.39841	0.0164662
Tpt1-ps6	105.054	1.07312	0.222015	4.83354	1.34e-06
Rps4x	13265.3	0.796186	0.322571	2.46825	0.0135775
Cited1	3342.38	0.704305	0.312982	2.25031	0.0244293
Gm9115	8.76872	1.35764	0.559922	2.42469	0.0153214
Gm9157	6.746	-1.41947	0.671371	-2.11428	0.0344912
Vcp-rs	105.068	0.587483	0.249692	2.35283	0.0186312
Gm7429	28.365	1.24411	0.323312	3.84801	0.000119082
Rpl36a	3260.58	0.866248	0.357089	2.42586	0.0152723
Gla	118.922	0.599077	0.1678	3.57019	0.000356725
Tceal6	17.2939	0.798248	0.333525	2.39337	0.0166944
Arxes2	407.652	0.652308	0.2769	2.35576	0.0184851
Bex2	147.526	0.785915	0.356396	2.20517	0.0274419
Tceal5	279.434	0.609071	0.206321	2.95205	0.00315671
Bex1	1495.54	0.893088	0.366222	2.43865	0.0147422
Wbp5	4504.33	0.72061	0.322043	2.23762	0.0252456
BC065397	78.8219	-0.83955	0.376237	-2.23144	0.0256519
Gm15013	6.81829	4.26477	1.1453	3.72373	0.000196301
Gm7091	6.18618	2.05844	0.73472	2.80166	0.00508398
Gm6368	26.9969	1.17598	0.350201	3.35801	0.00078505
Gm6382	14.2821	1.22539	0.511366	2.39631	0.016561
Gm5643	23.5201	1.14066	0.413048	2.76156	0.00575257
Gm5644	18.73	1.20135	0.400377	3.00054	0.002695
Rpl21-ps15	21.445	1.37136	0.375418	3.65289	0.000259304
Gm6451	32.4127	0.735393	0.295595	2.48784	0.0128523
Gm15148	2.70326	2.36234	1.04307	2.26479	0.0235256
Gm15151	9.74247	1.88409	0.736098	2.55957	0.0104802
Mageh1	360.282	0.599703	0.28253	2.12261	0.0337862
Prdx4	1496.24	0.662565	0.29836	2.22069	0.0263722
Gm8606	6.53757	1.97249	0.85167	2.31602	0.0205571
Cnksr2	17.2126	-0.886126	0.450185	-1.96836	0.0490267
Gm15204	4.67133	2.22737	0.979162	2.27477	0.0229198
Gm7331	109.236	0.985083	0.224602	4.38591	1.16e-05
Tmsb4x	12772	0.766374	0.358553	2.13741	0.0325649
Gm15726	6.97851	-3.37614	0.91522	-3.68888	0.000225239
Gm15247	11.836	-1.51495	0.612745	-2.4724	0.0134208
