# Supplementary material for: Increased cardiac macrophages in Sorbs2-deficient hearts: revealing a potential role for macrophage in responding to embryonic myocardial abnormalities
Source: Front Genet. 2025 Jan 15;15:1525931. doi: 10.3389/fgene.2024.1525931 (PMC11774933; doi:10.3389/fgene.2024.1525931)
Supplement: Supplementary file 4 [file Table1.xlsx]

## Sheet: DEGs in E12.5 embryos
Gene	baseMean	log2FoldChange	lfcSE	stat	pvalue
Sorbs2	6425.68	-2.39373	0.202256	-11.8351	2.56889e-32
ENSMUSG00000110071	30.365	-3.57243	0.41403	-8.62844	6.21947e-18
Dusp26	152.465	-1.26237	0.204045	-6.18671	6.14326e-10
Ccdc110	21.7077	3.31488	0.606918	5.46182	4.7127e-08
Taf10	879.214	-1.86642	0.349069	-5.34685	8.94983e-08
Fut10	325.379	-0.792891	0.155845	-5.08769	3.62452e-07
Fgl1	9.77261	-5.56066	1.11127	-5.00387	5.61914e-07
Zfp42	5.61278	5.7843	1.15933	4.98936	6.05801e-07
Cebpb	26.5911	-2.59439	0.525905	-4.93319	8.08973e-07
Tcf15	35.4629	-2.00907	0.416094	-4.82839	1.37641e-06
Lrrn3	143.32	0.70741	0.152155	4.64928	3.33096e-06
Gm5345	5.98541	-5.8592	1.29085	-4.53903	5.65126e-06
Slc26a10	346.882	-0.590548	0.132701	-4.45023	8.57773e-06
Fam171a2	826.836	-0.864165	0.207252	-4.16964	3.05076e-05
Scx	106.409	-1.22593	0.304504	-4.02598	5.67396e-05
Cldn6	7.73092	6.19167	1.54054	4.01916	5.8407e-05
Tmem160	373.623	-1.76645	0.440209	-4.01275	6.00152e-05
Pnliprp2	15.113	-4.17625	1.04194	-4.00814	6.11983e-05
Sap30l	365.397	-0.8262	0.206797	-3.99523	6.46326e-05
ENSMUSG00000109714	13.0741	2.12747	0.538264	3.95247	7.73502e-05
1700029J07Rik	27.7913	-1.67537	0.424203	-3.94946	7.83278e-05
Inafm1	227.067	-0.814405	0.208265	-3.91043	9.21308e-05
Igfbpl1	789.395	-0.920671	0.236572	-3.89172	9.95355e-05
Nxph3	17.1164	-1.46732	0.378432	-3.87736	0.000105594
Gp1bb	61.8977	-1.45376	0.388686	-3.7402	0.000183871
Dusp2	150.892	-0.887467	0.238731	-3.71744	0.000201255
Mstn	223.533	0.961727	0.25905	3.71251	0.000205216
Glrx5	1310.99	-1.14576	0.309364	-3.70359	0.000212572
Twist1	812.427	-0.811806	0.219715	-3.69482	0.00022004
Ramp3	23.7725	-1.32668	0.360573	-3.67936	0.000233818
Cenpv	168.688	-1.00593	0.274494	-3.66467	0.000247657
Bri3	737.157	-1.32421	0.362197	-3.65605	0.000256136
Endog	185.008	-1.37986	0.380484	-3.62659	0.000287191
Ybx1	15605.6	-0.580648	0.160717	-3.61286	0.000302842
Mfap5	86.1763	-0.861588	0.245168	-3.51427	0.000440968
Mamstr	80.0989	-0.755925	0.215693	-3.50464	0.000457232
Hes1	448.311	-0.657804	0.188571	-3.48836	0.000485993
Ube2j2	1141.79	-0.662813	0.190725	-3.47524	0.000510403
Cela1	252.66	-3.389	0.978808	-3.46238	0.000535429
Mapk1ip1	191.995	-0.663339	0.191783	-3.45881	0.000542575
Grasp	262.488	-0.645017	0.186731	-3.45426	0.000551799
Slfn8	9.984	1.68488	0.488763	3.44724	0.00056635
H2-Q2	50.2712	0.795319	0.231577	3.43437	0.000593934
Rpl37rt	94.6131	-0.969614	0.28403	-3.41378	0.000640689
Eya1	31.0384	1.09452	0.320889	3.41091	0.000647475
Hpx	9.10602	-2.17345	0.638355	-3.40476	0.000662211
Arhgap4	38.1201	1.07766	0.316992	3.39965	0.000674723
Acrbp	50.312	-1.15569	0.340003	-3.39907	0.000676143
Ctrl	116.386	-3.31281	0.976896	-3.39116	0.000695969
Ptprc	32.153	1.05328	0.310685	3.39018	0.00069846
Gcnt7	2.1793	4.41103	1.31211	3.36178	0.000774428
Gm10822	3.58739	4.30326	1.28048	3.36066	0.000777574
Ino80b	202.34	-1.30263	0.397216	-3.2794	0.00104028
Stmn3	6.28686	5.08153	1.554	3.26996	0.00107563
Rab24	739.386	-0.854165	0.261307	-3.26881	0.00107999
3010003L21Rik	51.6814	-0.815455	0.250016	-3.26161	0.00110781
Rfxap	480.952	-0.606819	0.18609	-3.26089	0.00111062
Nfkbil1	79.1592	-1.15393	0.353873	-3.26087	0.0011107
Tex16	4.40299	4.00101	1.23037	3.25189	0.0011464
Mir351	27.1863	-1.11111	0.342364	-3.24541	0.0011728
Msr1	41.8853	0.969691	0.300677	3.22502	0.00125962
Itgal	80.856	0.669863	0.207911	3.22187	0.00127357
H1fx	171.838	-1.23623	0.384131	-3.21824	0.0012898
Krt80	210.791	0.702049	0.219348	3.20062	0.00137131
Esrp1	3.54826	4.88223	1.5277	3.19581	0.00139438
Nefm	37.5543	1.17085	0.367536	3.18568	0.00144416
ENSMUSG00000109602	2.10628	-4.75361	1.49335	-3.18318	0.00145669
Igfbp2	1295.75	-1.02158	0.32133	-3.17922	0.00147672
Fam46c	647.682	0.89211	0.281055	3.17415	0.00150279
Gm37584	22.1113	-1.2773	0.402446	-3.17384	0.00150437
ENSMUSG00000109704	3.70231	3.27021	1.0323	3.1679	0.00153546
Spta1	438.862	1.09093	0.345376	3.15868	0.00158484
Gm13436	28.6541	-1.22423	0.387623	-3.15831	0.00158686
Cox8b	91.7012	-1.11314	0.352914	-3.15415	0.00160968
Trim58	22.2757	1.46877	0.467534	3.14152	0.00168072
Ahnak2	52.1808	-0.670549	0.213496	-3.1408	0.00168489
Rab26os	14.7715	-1.6546	0.527306	-3.13784	0.00170197
Bag1	2061.43	-0.908521	0.289575	-3.13743	0.00170436
Gm10184	11.9755	1.44467	0.461133	3.13286	0.00173111
Prrx2	834.223	-0.82422	0.263179	-3.13178	0.00173749
Fam179a	69.1187	-0.726257	0.23246	-3.12422	0.00178275
Lypd6b	64.186	-0.705524	0.226773	-3.11114	0.00186367
Reg1	24.7824	-4.1562	1.346	-3.08782	0.00201632
Cpa1	225.032	-2.64672	0.858447	-3.08314	0.00204827
Ncf1	44.8061	0.816195	0.267263	3.0539	0.00225887
Krt79	27.6332	-1.17578	0.385592	-3.04927	0.00229395
Actn3	104.174	-0.666151	0.218763	-3.04509	0.00232614
Gm11839	9.67753	-1.67531	0.550559	-3.04293	0.0023429
Dpep1	47.6906	0.695318	0.229384	3.03124	0.00243548
Gm10941	9.32212	-1.74607	0.576275	-3.02993	0.00244613
Fam196b	53.8486	0.833662	0.275188	3.02943	0.00245018
Bmyc	8.28147	-2.23978	0.740923	-3.02297	0.00250311
Grcc10	30.5348	-1.03183	0.341843	-3.01842	0.00254093
Gm16235	1.53281	4.34203	1.44736	2.99997	0.00270008
Xk	242.604	0.812276	0.271063	2.99663	0.00272979
Myo1f	50.6648	0.788691	0.263355	2.99479	0.00274637
Macrod1	469.27	-0.915511	0.305885	-2.99299	0.00276261
Zfp692	353.518	-0.592132	0.198797	-2.97858	0.00289591
Epyc	7.82114	2.046	0.687965	2.97398	0.00293961
Cmpk2	100.948	0.739598	0.249013	2.97011	0.00297691
Sprr1a	5.06504	-2.47513	0.834092	-2.96745	0.00300281
Smagp	156.054	-0.832291	0.281026	-2.96161	0.00306035
Ifit1	8.83782	2.82474	0.956193	2.95415	0.00313531
Zfp771	481.566	-1.08948	0.368914	-2.95321	0.00314489
Aim1	19.7369	1.16855	0.395837	2.9521	0.00315616
Wdr83os	227.496	-1.14115	0.386918	-2.94932	0.00318469
Ctf1	37.5145	-0.969578	0.328881	-2.94811	0.00319721
Serpini2	2.43255	-5.05427	1.71621	-2.94502	0.00322934
Smarcd3	892.012	-0.581639	0.19782	-2.94024	0.00327958
Stac3	27.6378	-1.0407	0.3544	-2.93651	0.00331925
C130080G10Rik	163.449	0.807994	0.275856	2.92904	0.00340005
Lmtk3	112.842	-0.598192	0.204575	-2.92407	0.0034549
Cpa2	109.08	-1.09941	0.376077	-2.92335	0.00346287
Xntrpc	6.92999	-2.34778	0.80411	-2.91973	0.0035034
Tmem240	23.2336	-1.24814	0.429197	-2.90808	0.00363657
Gm27239	3.29568	-3.60217	1.24034	-2.90419	0.00368205
Gm9844	187.806	-0.950381	0.328258	-2.89523	0.00378883
Wnt4	369.129	-0.758714	0.262075	-2.89503	0.00379123
Tm4sf5	60.8801	-0.782795	0.271132	-2.88713	0.00388768
Rpl3l	7.38805	-1.87098	0.648364	-2.8857	0.00390549
Trim66	2.95332	-3.47819	1.20575	-2.88467	0.00391824
Tsacc	11.0833	-2.37682	0.824241	-2.88364	0.00393103
Slc25a47	68.0131	-0.751434	0.261534	-2.87318	0.00406368
Ms4a4a	6.50379	2.19499	0.76415	2.87246	0.00407291
1600020E01Rik	150.89	-0.725865	0.252953	-2.86957	0.00411035
Gm5082	11.1668	1.45357	0.508661	2.85765	0.00426793
Tnr	1.85159	3.79434	1.32786	2.85748	0.00427017
Tff2	3.78183	-4.11817	1.44169	-2.85649	0.00428348
Astn2	18.0707	1.21028	0.423992	2.85447	0.00431081
Reln	239.399	0.875657	0.307269	2.8498	0.00437461
Dcxr	41.8333	-0.97103	0.341244	-2.84556	0.00443336
Tmem238	36.9174	-1.50166	0.52836	-2.84212	0.00448149
Fut9	2.35954	3.97042	1.39767	2.84074	0.00450096
Nts	109.362	-0.648696	0.228427	-2.83984	0.00451368
Tnfrsf25	55.0748	-0.631974	0.223017	-2.83374	0.00460064
Tmem158	49.3511	-1.07783	0.380628	-2.83172	0.00462989
Gstm6	61.0708	-0.761832	0.269225	-2.82972	0.0046588
Ctrc	11.1245	-3.01257	1.0647	-2.82951	0.004662
Gm42869	1.64629	4.36176	1.5419	2.82881	0.00467207
Gm3534	1.62208	-4.15694	1.46988	-2.82808	0.00468284
Slc22a14	2.48149	-4.92625	1.74303	-2.82626	0.00470955
Vav1	39.3067	0.802024	0.28475	2.81659	0.0048536
Map1lc3a	1450.81	-0.956034	0.339714	-2.81423	0.00488943
Lpar5	3.95798	3.06559	1.09059	2.81095	0.0049396
Moxd1	57.6034	0.907182	0.322733	2.81093	0.00493979
Gm37768	42.2393	-0.968091	0.344751	-2.80809	0.00498361
Rpl35a-ps2	7.46339	-1.89097	0.673457	-2.80785	0.00498728
Klf2	675.906	-0.785893	0.279988	-2.80688	0.0050024
N4bp2os	40.8325	-0.7102	0.253091	-2.8061	0.00501449
Acan	66.7815	0.834867	0.297747	2.80395	0.00504808
Irx3os	40.172	-1.18961	0.424762	-2.80065	0.00510003
1110008F13Rik	449.681	-1.30232	0.46509	-2.80014	0.00510802
Gm2061	64.1455	1.07909	0.385409	2.79986	0.00511244
Eif3f	4322.52	-0.802148	0.287089	-2.79407	0.00520485
Xlr4b	7.86735	2.25556	0.80751	2.79323	0.00521843
Acbd6	762.906	-0.761846	0.272832	-2.79237	0.00523239
Tmem215	19.8507	0.911281	0.326428	2.79168	0.00524356
E130012A19Rik	104.928	-0.944698	0.338665	-2.78948	0.00527934
Cnih2	69.0945	-0.820723	0.294286	-2.78886	0.00528939
AI429214	51.4754	0.728603	0.261463	2.78663	0.00532586
Gpr3	6.69329	-2.34589	0.842393	-2.78479	0.00535623
Mtx1	288.899	-0.890815	0.320083	-2.78307	0.00538467
Grm6	6.16189	-2.20482	0.79273	-2.7813	0.00541409
Fbxl22	2092.77	-0.830958	0.298902	-2.78004	0.00543526
Uba52	57.1565	-0.88254	0.317478	-2.77985	0.00543845
RP23-198F11.3	6.05379	-2.01508	0.725336	-2.77814	0.00546716
Gm1673	201.298	-1.01619	0.36628	-2.77436	0.00553104
Gm26739	4.01581	-3.21935	1.16065	-2.77376	0.00554127
Cx3cr1	169.019	0.627736	0.226319	2.77368	0.00554262
Epb41l4aos	130.447	-0.965575	0.349173	-2.76532	0.00568668
Snta1	1236.31	-0.67118	0.243211	-2.75966	0.00578615
1500002C15Rik	22.598	-0.972713	0.352516	-2.75934	0.00579178
Galnt14	24.8496	0.938791	0.340507	2.75704	0.00583276
ENSMUSG00000109127	7.64428	-1.55904	0.565878	-2.75509	0.00586763
Zfp133-ps	29.2231	-0.821473	0.298454	-2.75243	0.00591553
Metrnl	94.0058	-0.68254	0.248418	-2.74755	0.00600431
Pik3ap1	27.065	1.12702	0.41076	2.74375	0.00607423
RP23-200C3.7	30.4415	-0.846816	0.309011	-2.74041	0.0061363
ENSMUSG00000109827	1.70114	-4.33764	1.58461	-2.73736	0.0061935
Lppos	25.6166	-0.938935	0.343364	-2.73452	0.00624712
Atpif1	235.087	-0.72084	0.263827	-2.73225	0.00629042
Gm26901	13.1963	-1.18223	0.432743	-2.73194	0.00629621
Gm17251	9.95792	-1.76762	0.64802	-2.72772	0.00637738
Hhatl	82.7296	-0.585179	0.214572	-2.72719	0.00638762
Mlycd	416.321	-0.599671	0.21996	-2.72627	0.00640545
Dlgap2	2.66258	-3.69153	1.35962	-2.71512	0.00662508
Dbp	102.924	-0.727508	0.26846	-2.70993	0.00672982
Lrrc8a	229.222	-0.889542	0.328609	-2.70699	0.0067896
Myo1a	21.1371	-1.08652	0.402325	-2.7006	0.00692143
Pcbd2	41.959	-1.15735	0.429193	-2.69657	0.00700577
Mrc1	212.436	0.623044	0.231365	2.69291	0.00708316
B130034C11Rik	16.6738	-1.10778	0.411529	-2.69186	0.00710545
ENSMUSG00000109587	8.21454	-1.39999	0.520185	-2.69133	0.0071167
Mctp1	5.63219	-1.64458	0.611171	-2.69087	0.0071267
Gnas	217.628	-0.594854	0.221218	-2.68899	0.00716678
Dyrk3	92.3436	0.634323	0.236946	2.67708	0.00742676
Zfp831	1.59392	3.90738	1.45984	2.67657	0.00743797
Dcun1d5	799.713	-0.64069	0.239434	-2.67585	0.00745392
Gm5602	9.81609	-1.25351	0.468503	-2.67556	0.00746046
Hfm1	35.5375	-0.839535	0.313781	-2.67554	0.00746091
4930556M19Rik	15.162	-1.14244	0.427527	-2.67222	0.00753521
Hoxb9	2.69796	2.65285	0.994446	2.66766	0.00763814
Grap2	208.857	0.749507	0.281212	2.66527	0.00769266
Prr7	49.4908	-1.08127	0.406996	-2.65672	0.00789055
Gm16581	1.60504	-3.71761	1.40528	-2.64545	0.00815817
1700030C10Rik_2	15.3059	-1.10978	0.419648	-2.64454	0.00818022
Dnajc22	22.5765	0.90468	0.342148	2.64411	0.00819049
Cd33	11.6707	1.20201	0.45493	2.64218	0.00823732
Gm43058	1.10973	-4.12901	1.5662	-2.63633	0.0083809
Gm11423	19.1981	-0.903884	0.342864	-2.63627	0.00838221
Cox4i2	155.11	-0.867292	0.329169	-2.63479	0.00841883
Gstt2	67.2654	-0.596516	0.227247	-2.62497	0.00866575
4930544L04Rik	33.0188	1.22874	0.468547	2.62245	0.00872998
Igsf23	30.3491	-0.693437	0.264687	-2.61984	0.0087972
Xpa	153.789	-0.855129	0.326739	-2.61716	0.00886636
Gipc2	16.9701	-0.940895	0.360275	-2.6116	0.00901194
Sap30bpos	2.45383	3.6313	1.39136	2.60988	0.00905733
2900093K20Rik	21.51	-1.14368	0.438263	-2.60958	0.00906538
Crlf1	3.81479	-2.7539	1.05543	-2.60927	0.00907356
Grik1	8.5019	1.6171	0.621997	2.59985	0.00932658
Gm26577	2.43253	-4.00939	1.543	-2.59843	0.00936506
ENSMUSG00000110344	173.463	-0.686577	0.264336	-2.59736	0.00939431
Pilra	41.5659	-0.811083	0.312609	-2.59456	0.00947119
Hnrnpab	4673.16	-0.894024	0.34461	-2.5943	0.00947825
Upp2	47.7662	-0.672706	0.259423	-2.59308	0.00951202
Cdkn1c	6645.4	-0.717899	0.277096	-2.5908	0.00957544
Atf7ip2	16.5497	0.960806	0.371064	2.58933	0.00961633
Rps19-ps6	39.531	-0.9116	0.352122	-2.58888	0.00962897
Chl1	1.93376	3.63071	1.40272	2.58834	0.00964396
Asnsd1	24.0851	-0.956927	0.370014	-2.58619	0.00970424
Arr3	18.0554	-1.07831	0.417887	-2.58038	0.00986905
Saxo2	12.0896	-1.10701	0.429118	-2.57973	0.00988773
Slc4a1	3050.36	0.885602	0.343415	2.57881	0.00991405
Gm7332	23.6366	-1.14066	0.443112	-2.5742	0.0100473
Gm17110	2.0956	-3.47251	1.35059	-2.5711	0.0101376
Slfn14	78.0304	1.07483	0.418147	2.57047	0.0101562
Nabp2	406.107	-0.656358	0.255638	-2.56753	0.0102426
Snora31	13.7816	-1.2137	0.473062	-2.56563	0.0102989
Gm17201	117.715	-0.871388	0.339768	-2.56466	0.0103278
Aard	30.0212	-0.834612	0.325454	-2.56446	0.0103337
Cd79a	4.66157	2.16471	0.84443	2.56352	0.0103617
Uts2b	5.57199	-1.78214	0.69547	-2.5625	0.0103922
Gm9754	2.89701	2.63457	1.02834	2.56197	0.010408
Bdkrb2	24.5502	1.1747	0.459501	2.55647	0.010574
C1qtnf4	177.334	-0.966583	0.378456	-2.55402	0.0106488
Mpzl3	60.68	0.582277	0.228262	2.55091	0.0107442
Sema3e	36.2763	1.06876	0.419292	2.54896	0.0108044
Faap24	176.575	-0.680033	0.267021	-2.54674	0.0108734
Plekhh3	219.197	-0.620897	0.244111	-2.54351	0.0109746
H2-T24	92.8925	0.949233	0.373551	2.54111	0.0110501
Zfp248	105.626	0.604571	0.237933	2.54093	0.0110558
Dapk3	890.373	-0.775933	0.305566	-2.53933	0.0111064
Naa38	154.368	-0.741813	0.292187	-2.53883	0.0111224
Fkbp11	73.3493	-0.786126	0.309729	-2.53811	0.0111453
Gm13184	1.37141	4.02523	1.58754	2.53551	0.0112284
Pcm1	2635.05	0.747812	0.295588	2.52991	0.011409
Hsd3b6	860.891	0.79861	0.315695	2.52969	0.0114163
Hsd17b14	2.00175	-3.45028	1.36488	-2.5279	0.0114746
Snx22	68.0906	-0.679769	0.269042	-2.52663	0.0115162
B330016D10Rik	37.5137	-0.85847	0.339957	-2.52523	0.0115623
P2ry13	16.3631	0.93617	0.370999	2.52338	0.0116234
Gm20457	38.2855	-0.660975	0.261955	-2.52324	0.0116279
ENSMUSG00000109455	8.66982	1.3155	0.521515	2.52245	0.011654
Igfbp7	299.157	-0.701804	0.278414	-2.52072	0.0117114
Bcan	1.43361	3.93736	1.56242	2.52004	0.0117341
Gm6274	3.88689	-2.66357	1.05929	-2.51449	0.0119204
Srrd	106.25	-0.862548	0.343036	-2.51445	0.0119217
Gata3	83.3754	-0.601235	0.239113	-2.51444	0.0119223
Ak7	9.98373	-1.71718	0.68302	-2.5141	0.0119338
Crnde	211.35	-0.59954	0.238766	-2.511	0.0120391
Gm15893	10.1599	1.36707	0.544654	2.50997	0.0120741
Wdr93	157.388	-0.71419	0.284751	-2.50812	0.0121375
Plcxd3	2.70432	3.44331	1.37353	2.5069	0.0121794
Gm16348	1.27219	-4.04552	1.61389	-2.50669	0.0121869
Gm10762	91.425	-0.694079	0.277085	-2.50493	0.0122475
Doc2g	418.919	-0.982447	0.392285	-2.50442	0.0122651
Ddit3	211.397	-0.627601	0.250614	-2.50426	0.0122709
Chd5	9.47084	1.52839	0.610512	2.50346	0.0122987
Gamt	421.16	-0.620867	0.248017	-2.50333	0.0123032
S100a13	272.164	-0.85392	0.341149	-2.50307	0.0123121
H2-DMb1	2.5874	-3.73968	1.49412	-2.50293	0.0123169
Efhc2	7.12929	1.74527	0.697483	2.50224	0.0123409
Trim43a	5.56118	-1.6658	0.666218	-2.50039	0.0124058
Pnliprp1	80.3687	-4.12729	1.65123	-2.49952	0.0124363
Dgcr6	256.464	-0.773311	0.30958	-2.49794	0.0124917
Tha1	94.9505	-0.619539	0.248278	-2.49534	0.0125837
Mrps18c	55.1449	-0.749744	0.301005	-2.4908	0.0127455
Amd-ps3	3.78062	2.30012	0.925778	2.48452	0.0129725
Gm15832	15.9602	-0.9724	0.391875	-2.4814	0.0130866
Adrb2	34.0487	1.01576	0.409924	2.47793	0.0132145
ENSMUSG00000108954	4.35471	-2.14199	0.865436	-2.47504	0.0133221
Bloc1s4	136.435	-0.664617	0.268555	-2.47479	0.0133316
Prokr2	47.9837	0.599249	0.242184	2.47435	0.0133478
Aox4	8.24202	1.2996	0.5253	2.47403	0.01336
Ptms	4214.61	-0.805498	0.325943	-2.47129	0.0134628
Cntn3	16.7322	1.06766	0.432157	2.47054	0.0134908
Gm5914	2.70276	-3.60852	1.46063	-2.47053	0.0134914
RP23-374K9.7	17.407	-0.9343	0.378464	-2.46866	0.013562
Gm12960	7.11057	1.44128	0.584355	2.46645	0.0136459
Gm11273	41.1649	-0.847424	0.343956	-2.46376	0.013749
Jsrp1	132.943	-0.897795	0.3646	-2.46241	0.0138006
Dnajc4	305.117	-0.630483	0.256055	-2.4623	0.013805
Ftl1	847.597	-0.767198	0.312309	-2.45654	0.0140284
Jund	479.359	-0.975115	0.397377	-2.45388	0.0141324
Scand1	146.668	-1.28365	0.523293	-2.45301	0.0141665
Sds	7.09645	-1.72203	0.70239	-2.45168	0.0142192
Mir8102	2.88956	2.95346	1.20548	2.45003	0.0142842
Ngp	3.6533	4.13738	1.69022	2.44783	0.0143717
Gm10433	5.62505	1.6891	0.690211	2.44723	0.014396
Gm11361	12.3084	-1.438	0.588457	-2.44368	0.0145382
Ndufa4l2	209.604	-0.673714	0.276327	-2.43811	0.0147644
Trim30a	27.2231	0.822339	0.337351	2.43764	0.0147836
Gbp3	21.649	0.843062	0.346058	2.43619	0.014843
Rnf126	1187.01	-0.630904	0.259066	-2.43531	0.0148792
Uqcc2	585.378	-0.84217	0.345882	-2.43485	0.0148979
Cmc4	45.4491	-0.782802	0.321538	-2.43456	0.0149101
Anp32b	6179.32	-0.626143	0.257259	-2.4339	0.0149369
Gm10222	3.55376	2.49629	1.02688	2.43096	0.0150588
Gm15627	1.99078	-4.20924	1.73541	-2.42551	0.015287
RP23-455C13.7	1770.04	-0.755929	0.31182	-2.42425	0.0153401
Hand2	1394.88	-0.660334	0.272554	-2.42276	0.0154032
Gm16089	6.44675	-1.47105	0.607383	-2.42195	0.0154374
Lrp8	98.9532	0.688619	0.284384	2.42144	0.0154592
Gm166	75.4493	-0.663866	0.274164	-2.42142	0.01546
Sycn	24.8966	-3.60165	1.48785	-2.42071	0.0154903
Gm15475	3.81521	2.89803	1.19833	2.41839	0.0155893
Rnase1	53.4971	-3.40035	1.40685	-2.417	0.0156492
Epb42	290.86	0.871019	0.361641	2.40852	0.0160174
Gimap8	47.7192	0.622101	0.258405	2.40747	0.0160636
Ribc1	39.537	-0.933942	0.38799	-2.40713	0.0160786
Mpeg1	102.218	0.593207	0.24662	2.40534	0.0161573
Mt1	302.191	-0.616727	0.25649	-2.40449	0.016195
Naa10	173.753	-0.751259	0.31294	-2.40065	0.0163659
Tmem74b	26.9189	-1.03959	0.433115	-2.40027	0.016383
Gm29397	2.05021	3.14694	1.31129	2.39989	0.0164
Rpl21-ps8	3.31359	-2.11266	0.880784	-2.39861	0.0164574
Gm6768	8.48702	1.57004	0.65458	2.39855	0.0164603
Gpr65	12.1091	1.18255	0.493441	2.39654	0.0165506
1700027J19Rik	277.053	-0.619477	0.258666	-2.39489	0.0166252
Nenf	652.26	-0.94643	0.395295	-2.39423	0.0166551
C1ql3	16.6068	1.26198	0.527961	2.39028	0.0168353
Gm9843	89.5184	-0.910288	0.380852	-2.39013	0.0168423
Snhg20	250.727	-0.804875	0.336878	-2.38922	0.0168842
Car4	70.9312	-0.800267	0.335043	-2.38855	0.016915
Lmx1a	121.605	0.779464	0.326613	2.3865	0.0170094
4933437G19Rik	5.73213	-1.59754	0.670155	-2.38384	0.0171332
Dock10	162.404	0.793073	0.332753	2.38337	0.0171551
Gpank1	130.465	-0.832391	0.349422	-2.3822	0.0172097
Zfp580	198.227	-0.671603	0.281927	-2.38219	0.01721
Dnajc30	67.6968	-0.68957	0.289486	-2.38205	0.0172166
Crip1	688.17	-0.738361	0.310085	-2.38115	0.0172585
Zfp821	685.161	-0.580508	0.243868	-2.38042	0.0172929
Fgf23	21.6667	0.843983	0.354974	2.37759	0.0174262
Paqr5	4.7804	2.34088	0.984794	2.37702	0.017453
Gm19719	9.38017	-1.18705	0.499573	-2.37613	0.0174955
Cpb1	170.861	-3.55146	1.4961	-2.37381	0.0176057
Ap1s3	38.8918	0.840232	0.354099	2.37287	0.0176503
Gm10116	29.9735	-0.931333	0.392657	-2.37188	0.017698
Csl	1.55779	3.32476	1.40211	2.37126	0.0177276
Atraid	452.481	-0.587812	0.247974	-2.37046	0.0177662
Vmn1r4	2.22005	-3.36812	1.42175	-2.369	0.0178363
Muc1	8.54686	-1.33359	0.563847	-2.36517	0.018022
Gm37711	25.0878	-0.951739	0.402883	-2.36232	0.0181609
Kti12	135.011	-0.678003	0.287007	-2.36232	0.018161
Rps15-ps2	18.7282	-1.07308	0.45481	-2.35942	0.0183038
Gm6807	6.2276	1.7244	0.731848	2.35623	0.0184615
Mme	382.819	0.650421	0.276082	2.35589	0.0184782
5930422O12Rik	4.40932	-2.52127	1.07073	-2.35473	0.0185363
Ikzf1	61.0027	0.761358	0.323669	2.35227	0.0186591
Adam3	1.71402	-3.81719	1.62387	-2.35068	0.0187393
Ndufc1	886.6	-0.805447	0.342948	-2.3486	0.0188441
Zfp433	48.5514	0.679357	0.289373	2.34769	0.0188903
AI182371	13.9702	-1.03067	0.439063	-2.34744	0.018903
Tepp	42.6223	0.624761	0.266149	2.34742	0.0189042
Mir697	3.17597	-3.17272	1.35246	-2.34589	0.0189819
Gm32200	9.13326	1.29958	0.554004	2.34579	0.0189868
Cda	87.5125	-0.776457	0.331176	-2.34455	0.0190502
Ankrd23	9.9065	-1.27856	0.54571	-2.34293	0.0191332
Stk19	261.78	-0.599408	0.256188	-2.33972	0.0192983
Prr18	4.87707	-2.03533	0.869927	-2.33966	0.0193016
Car11	62.8181	-0.761721	0.326188	-2.33522	0.0195321
Gm38211	1.60141	-3.59723	1.54203	-2.33279	0.019659
Tlr6	19.2881	-0.923174	0.395814	-2.33234	0.0196828
4933415A04Rik	31.3699	-0.787681	0.337754	-2.33211	0.0196948
Cmklr1	78.3048	0.615807	0.264059	2.33208	0.0196966
Nhej1	50.9192	-0.701717	0.301422	-2.32802	0.0199108
Ccdc85b	819.056	-0.849005	0.364756	-2.3276	0.0199333
Tvp23bos	1.78171	-3.18702	1.37033	-2.32573	0.0200327
Pcdhga1	26.5817	1.18428	0.509293	2.32535	0.0200535
Mapk15	6.43623	-1.52392	0.655396	-2.32519	0.020062
Znhit1	396.223	-0.869496	0.373957	-2.32512	0.0200655
4930526A20Rik	9.73089	-1.15865	0.498371	-2.32488	0.0200783
Mx1	3.69644	2.4899	1.07103	2.32478	0.020084
Mb	2968.54	-0.687909	0.296099	-2.32324	0.0201662
Rpl22-ps1	3.0526	-3.07513	1.32406	-2.3225	0.0202062
Ano7	12.4004	0.973309	0.419103	2.32236	0.0202135
Slc25a18	5.07919	-1.79982	0.775104	-2.32204	0.0202308
Dusp12	99.9451	-0.586136	0.252483	-2.32149	0.0202604
Ada	63.7601	-0.736682	0.317339	-2.32144	0.0202634
Gm14066	9.21902	1.22562	0.528122	2.32072	0.0203017
Thap3	258.632	-0.664223	0.286241	-2.3205	0.0203139
Vegfb	1846.73	-0.675714	0.291208	-2.32039	0.02032
Sap30	689.028	-0.648239	0.279657	-2.31798	0.0204505
Bcl3	18.9395	-1.10586	0.477424	-2.31631	0.0205413
Grip1os3	1.87005	3.19787	1.38093	2.31573	0.0205728
Foxq1	7.61217	-1.68234	0.727154	-2.31359	0.0206903
Ncoa4	1236.79	0.721691	0.31205	2.31274	0.020737
Lurap1l	27.3116	-0.745849	0.322549	-2.31236	0.020758
Stap2	143.525	-0.643677	0.278383	-2.3122	0.0207665
Mrpl54	904.129	-0.790209	0.341855	-2.31153	0.0208034
Cited4	454.33	-0.761201	0.329401	-2.31086	0.0208406
Drap1	1376.05	-0.705135	0.305243	-2.31008	0.0208837
Abhd11	264.239	-0.746684	0.32326	-2.30986	0.020896
Try5	79.5218	-3.91453	1.69513	-2.30928	0.020928
Gm28370	31.0563	-0.716628	0.310491	-2.30805	0.0209964
Rpl35	235.984	-0.829942	0.359687	-2.3074	0.0210325
Arl2	453.798	-0.767548	0.332765	-2.30658	0.0210784
Cmtm7	521.548	-0.728401	0.315835	-2.30627	0.0210956
1110008P14Rik	269.352	-0.849454	0.368421	-2.30566	0.0211297
Tap1	28.3021	0.875155	0.379609	2.30541	0.0211435
ENSMUSG00000110373	10.4041	1.12475	0.488151	2.3041	0.0212172
Prokr1	94.5945	0.734076	0.318755	2.30295	0.0212816
Slc16a12	797.085	0.586616	0.254857	2.30175	0.0213494
1110001J03Rik	293.618	-0.802725	0.348796	-2.30142	0.0213682
Gm37986	9.26453	-1.53275	0.666142	-2.30093	0.0213954
Gm9484	6.55774	-1.46193	0.635443	-2.30065	0.0214113
Gm10221	35.1173	-0.871986	0.379085	-2.30024	0.0214348
3110035E14Rik	3.08652	2.43118	1.05736	2.29928	0.0214889
Csf2rb2	27.893	0.698711	0.303919	2.299	0.0215049
Brms1	439.878	-0.634857	0.276496	-2.29608	0.0216715
Gm13622	1.21756	3.82158	1.66661	2.29302	0.0218467
Nefh	35.1608	0.949208	0.414302	2.2911	0.0219575
RP24-409C18.1	4.06668	-2.10632	0.919636	-2.29038	0.0219993
Clps	55.034	-2.96167	1.29599	-2.28526	0.0222974
Cox7a1	335.171	-0.727582	0.318386	-2.28522	0.0222997
Rltpr	32.1073	-0.750349	0.32846	-2.28445	0.0223453
Ttc9	112.371	-0.590757	0.258689	-2.28366	0.0223917
Adam4	5.17214	1.54174	0.67549	2.28241	0.0224653
Lin37	226.565	-0.615316	0.269974	-2.27916	0.0226573
Ndufc2	1561.95	-0.73159	0.320998	-2.27911	0.0226603
Gm10819	12.5701	-1.12344	0.493963	-2.27435	0.0229452
Rpph1	18.5012	3.20051	1.40832	2.27258	0.0230517
1500035N22Rik	34.1886	-0.694882	0.305807	-2.27229	0.0230692
Chchd1	732.073	-0.683547	0.301015	-2.2708	0.0231588
Asphd2	43.6858	-0.774456	0.341174	-2.26997	0.0232092
Scn3b	15.6474	0.865833	0.381505	2.26952	0.0232366
Rasgrf1	7.05344	1.35428	0.597028	2.26837	0.0233067
Guca1b	35.1723	-0.723714	0.319412	-2.26577	0.0234655
Il23a	26.2982	-1.05335	0.465421	-2.26321	0.0236225
Oas3	6.42197	1.58767	0.702033	2.26154	0.0237261
Med29	225.326	-0.597933	0.264426	-2.26125	0.0237437
Ermap	460.406	0.753167	0.333084	2.26119	0.0237474
Gm43565	9.4666	1.19462	0.528399	2.26082	0.0237702
Pih1d1	894.934	-0.715648	0.316555	-2.26074	0.0237755
Zfp882	49.8432	0.758398	0.335505	2.26047	0.0237924
NCBP2-AS2	1133.02	-0.814472	0.360363	-2.26014	0.0238123
Rps12-ps3	33.1231	-0.723106	0.320088	-2.25909	0.0238779
Podn	22.4493	0.99951	0.442506	2.25875	0.0238991
Cbln2	2.47398	3.62266	1.6049	2.25725	0.0239926
Clcf1	5.44045	1.69079	0.749293	2.25652	0.0240384
Gm15994	2.49243	2.98018	1.32089	2.25619	0.0240589
Kcnc1	1.19432	3.64582	1.61647	2.25542	0.0241069
M1ap	17.4303	-1.125	0.4988	-2.25542	0.0241071
Cd52	18.7696	0.929337	0.412206	2.25455	0.0241618
Frat1	49.7543	-0.764711	0.339435	-2.25289	0.024266
Gm11149	1.56487	3.44482	1.52949	2.25226	0.0243057
Pam16	176.285	-0.597672	0.26552	-2.25095	0.0243885
2310010J17Rik	21.4086	-1.04532	0.464473	-2.25055	0.0244139
Mndal	20.1328	0.846344	0.376294	2.24916	0.0245026
Tmem130	33.2873	0.602173	0.267939	2.24742	0.0246129
ENSMUSG00000109459	4.44915	-1.59522	0.709996	-2.2468	0.0246531
Cuta	773.406	-0.762539	0.339421	-2.24659	0.0246664
Uqcr11	1733.38	-0.784766	0.349419	-2.24592	0.0247094
Pgf	100.553	-0.678045	0.301982	-2.24532	0.0247477
Tmem256	393.085	-0.828646	0.369413	-2.24314	0.0248877
RP23-64I9.2	5.80807	-1.57322	0.701634	-2.24222	0.0249473
Rpp21	246.526	-0.794564	0.354388	-2.24208	0.0249565
Gm8730	94.9208	-0.648179	0.289278	-2.24067	0.0250471
Dctpp1	934.27	-0.707756	0.315872	-2.24064	0.0250492
Ager	93.8421	-0.734158	0.32786	-2.23924	0.0251402
Zbtb11os1	17.9427	-0.964031	0.430587	-2.23888	0.0251639
Gm4332	37.4707	-1.05153	0.470301	-2.23587	0.02536
2510002D24Rik	126.029	-0.672004	0.300635	-2.23528	0.0253987
Rnf208	79.3723	-0.784065	0.350822	-2.23494	0.0254216
1600002K03Rik	69.0126	-0.782281	0.350291	-2.23323	0.0255337
Pcdh9	60.3839	0.762078	0.341245	2.23323	0.025534
Gm11734	4.30923	2.55534	1.14498	2.23178	0.0256296
Ctse	12.5196	1.32593	0.594801	2.22919	0.0258011
Npy	6.57684	-1.68962	0.758216	-2.22842	0.0258525
Slc39a4	14.0102	-1.06645	0.478659	-2.228	0.0258804
Bhmt2	3.94231	2.14937	0.96507	2.22717	0.025936
Ankmy1	2.01659	2.98062	1.33922	2.22563	0.026039
Ptov1	4308.14	-0.583962	0.262466	-2.22491	0.0260874
Chrne	1.17498	-3.40732	1.53175	-2.22446	0.0261174
Zfp575	18.028	-1.29914	0.584026	-2.22446	0.0261178
Clec2l	31.922	-0.804541	0.361837	-2.22349	0.0261825
Mrgprh	1.69339	3.08735	1.38868	2.22322	0.026201
Tmem236	3.8534	2.45835	1.1058	2.22315	0.026206
Plb1	24.4356	-0.684282	0.307874	-2.22261	0.0262423
Rpusd3	26.7007	-1.11119	0.500164	-2.22165	0.026307
1700025F24Rik	3.67688	-1.91056	0.860479	-2.22034	0.0263955
Hddc2	387.81	-0.660713	0.297638	-2.21986	0.0264284
E230013L22Rik	32.8999	-0.635978	0.286571	-2.21927	0.0264684
Prkag1	193.746	-0.603505	0.272129	-2.21771	0.0265743
Xrcc6bp1	68.4154	-0.672817	0.303542	-2.21655	0.0266536
Gm11868	2.94638	-2.03403	0.918402	-2.21475	0.0267772
Gm19569	28.9433	-0.754644	0.340859	-2.21395	0.0268321
Gm14303	49.8489	-0.672214	0.303731	-2.21319	0.0268845
Ptprq	5.09506	1.93739	0.875781	2.21219	0.0269538
Gm3235	2.83189	-3.04842	1.37835	-2.21164	0.0269917
Pof1b	3.42506	2.21586	1.00342	2.2083	0.0272235
Pnmt	30.3149	-1.0109	0.458118	-2.20663	0.0273401
Snhg18	198.424	-0.585815	0.265577	-2.20582	0.0273968
BC051226	25.686	-0.875808	0.397264	-2.2046	0.027482
Gm43268	19.6086	1.00541	0.456079	2.20446	0.0274917
Gngt2	197.115	-0.801005	0.363384	-2.20429	0.0275036
RP23-333I11.2	1.45894	3.65829	1.65975	2.20412	0.0275156
RP24-416M6.5	1.39151	3.52875	1.60136	2.2036	0.0275524
Gm15972	4.37533	2.26464	1.02785	2.20328	0.0275748
9130401M01Rik	36.5587	-0.750908	0.34085	-2.20305	0.0275914
H2-T10	1.60471	-3.03082	1.37605	-2.20255	0.0276266
Morn2	46.3823	-0.88381	0.401411	-2.20176	0.0276823
Akr1c12	5.38045	-1.63273	0.74218	-2.19992	0.0278129
Gm42987	2.14897	3.32515	1.51295	2.19779	0.0279641
9930038B18Rik	10.4352	-1.20633	0.549055	-2.1971	0.0280134
Ebf2	6.24576	1.547	0.704364	2.19631	0.0280695
Mpz	12.348	4.78589	2.18137	2.19398	0.0282368
ENSMUSG00000109708	3.64136	2.08058	0.949691	2.1908	0.0284661
Il17d	22.7242	-0.64684	0.295509	-2.1889	0.028604
Alkbh6	255.82	-0.583663	0.266663	-2.18876	0.028614
Gm15585	5.85392	-1.92123	0.877852	-2.18856	0.0286291
Gm21655	2.13898	2.83145	1.29435	2.18754	0.0287032
Rpl38	1530.71	-0.749769	0.342784	-2.1873	0.0287209
Fam195a	1058.01	-0.648735	0.296805	-2.18573	0.0288352
Zfp750	2.4924	2.47683	1.13338	2.18534	0.0288637
9530077C05Rik	30.5106	-0.892986	0.408896	-2.18389	0.02897
Sost	128.223	0.608568	0.27869	2.18368	0.0289861
C2cd4b	7.67665	-1.75136	0.802095	-2.18349	0.0289998
ENSMUSG00000109006	0.983426	3.357	1.53806	2.18262	0.0290637
Shf	223.744	-0.627828	0.287738	-2.18194	0.0291139
Ramp2	1922.36	-0.606149	0.277832	-2.18171	0.0291306
Plekhj1	438.714	-0.627046	0.287425	-2.18159	0.0291395
Gm6485	2.69253	-2.58653	1.1864	-2.18015	0.0292462
Cela3b	107.792	-3.5849	1.64441	-2.18006	0.0292532
Rpl37	3427.27	-0.670519	0.30759	-2.17991	0.0292638
Efcc1	4.02321	1.52002	0.698234	2.17695	0.0294844
Prg4	5.82452	-1.89746	0.871629	-2.17691	0.0294871
Gm5835	26.3435	-0.744313	0.341977	-2.1765	0.0295178
Gm20621	1.66061	-3.98905	1.83291	-2.17635	0.0295289
Zfp786	27.7917	0.705481	0.324229	2.17587	0.029565
F2rl3	15.7046	1.01403	0.466064	2.17573	0.0295758
Duox1	2.28077	3.8264	1.7589	2.17545	0.0295962
ENSMUSG00000110144	1.17511	-3.97209	1.82622	-2.17503	0.0296278
Cnr1	23.1624	1.04189	0.479113	2.17463	0.0296579
Aes	8554.65	-0.605058	0.278487	-2.17266	0.0298058
8430422M14Rik	28.1905	-0.907648	0.418008	-2.17137	0.0299035
Plekhf1	80.0055	-0.619692	0.285452	-2.17092	0.0299375
Ndufv3	1779.51	-0.668726	0.308316	-2.16896	0.0300854
C7	7.50365	1.41367	0.651999	2.16821	0.0301424
RP24-174G2.1	126.051	-0.5933	0.273676	-2.16789	0.0301669
Rpsa-ps2	10.5328	-1.11812	0.515859	-2.16749	0.0301975
Eif3s6-ps1	2.95486	-3.2304	1.49082	-2.16686	0.0302453
Gm15440	77.7593	-0.697738	0.322046	-2.16658	0.0302671
Gm7285	10.351	-1.00398	0.463408	-2.1665	0.0302727
Gm13408	3.53542	-1.69922	0.784525	-2.16592	0.0303171
Klk1	23.3046	-3.39387	1.56697	-2.16588	0.0303205
Rapsn	250.369	-0.632997	0.292389	-2.16491	0.0303944
Rph3a	1.61776	4.68668	2.16529	2.16446	0.0304289
Atp5g1	5566.73	-0.661719	0.305855	-2.16351	0.030502
Cox6b2	149.847	-0.73989	0.342057	-2.16306	0.0305363
4930556I23Rik	1.14938	-3.33787	1.54323	-2.16291	0.0305479
Gng3	28.8095	-0.72213	0.334406	-2.15944	0.0308162
Atp8a1	336.724	0.690333	0.319712	2.15924	0.0308318
Pvrl4	6.07892	1.77437	0.821775	2.1592	0.030835
Pla2g1b	9.75173	-2.00115	0.927154	-2.15838	0.0308983
Ston2	61.5459	0.698626	0.323686	2.15834	0.0309012
Fah	105.198	-0.617333	0.286048	-2.15815	0.0309162
1700093J21Rik	4.81827	-2.06305	0.956454	-2.15698	0.0310075
Gm10643	38.1831	-0.716118	0.332095	-2.15636	0.0310554
Cldn34c1	82.6573	0.64019	0.297378	2.15278	0.0313358
Cel	171.07	-3.99019	1.85444	-2.15169	0.0314216
Mapkapk5	13.9825	-0.966419	0.449468	-2.15014	0.0315441
Vps37d	103.924	-0.710866	0.330722	-2.14944	0.0315998
Lysmd2	112.578	-0.582426	0.271025	-2.14897	0.0316365
H3f3a-ps1	39.7773	-0.587747	0.27367	-2.14765	0.0317414
Platr26	16.8931	-0.770187	0.358798	-2.14658	0.0318269
Gm12338	41.1806	-0.657807	0.306523	-2.14603	0.0318708
Tmod4	9.42179	-1.19395	0.55637	-2.14597	0.0318754
Pilrb1	3.08345	-2.48744	1.16056	-2.1433	0.0320887
1700101E01Rik	5.06162	-1.33688	0.623837	-2.14299	0.032114
Hist1h3c	24.6944	-0.827675	0.386255	-2.14282	0.0321275
Gm43766	3.41819	-1.88085	0.877786	-2.14273	0.0321352
D130043K22Rik	2.18764	-3.12537	1.45939	-2.14155	0.0322298
Sstr3	4.28856	-1.82145	0.851213	-2.13982	0.0323691
2200002D01Rik	55.7739	-0.812405	0.379761	-2.13925	0.0324152
Mrps21	883.01	-0.728766	0.340668	-2.13923	0.0324172
Fbxo36	49.1656	-0.682941	0.319338	-2.13862	0.0324668
Rsad2	23.9022	0.806372	0.377115	2.13826	0.0324953
Col12a1	1123.76	0.678618	0.317414	2.13796	0.03252
Ccdc28b	285.545	-0.585969	0.274184	-2.13714	0.0325868
Gm561	119.499	-0.764323	0.357699	-2.13678	0.0326158
Slpi	5.33753	-1.36376	0.638726	-2.13512	0.032751
Sh3bgrl3	438.549	-0.683346	0.320055	-2.13509	0.0327535
Gm17971	5.98097	1.34079	0.628165	2.13446	0.0328051
Samd9l	61.0987	0.625351	0.293315	2.13201	0.033006
Ppp1r14b	1404.4	-0.728854	0.341957	-2.13142	0.0330544
Bcat2	1144.25	-0.580698	0.272486	-2.13111	0.0330797
Macc1	4.71541	2.24439	1.05322	2.13097	0.0330917
Cib2	50.5222	-0.868258	0.407529	-2.13054	0.033127
Plekho1	2078.29	-0.639851	0.30034	-2.13042	0.0331368
Grrp1	94.3783	-0.813667	0.382232	-2.12873	0.033277
Ovca2	131.579	-0.840128	0.394672	-2.12867	0.0332813
Rpl41	6983.74	-0.722602	0.33948	-2.12855	0.0332912
Rpl37a	2925.65	-0.689017	0.323733	-2.12835	0.0333079
Nkx3-1	4.56582	2.54223	1.19513	2.12716	0.0334067
Slfn5	82.8642	1.1192	0.526428	2.12602	0.0335018
Tmprss2	3.49787	2.65906	1.25098	2.12559	0.0335378
Fdx1l	328.462	-0.678322	0.319152	-2.12539	0.0335542
Polr2f	740.171	-0.742709	0.349496	-2.12508	0.0335798
Mir99ahg	93.6434	-0.725331	0.341553	-2.12363	0.0337013
Gm10617	1.4694	3.17495	1.49549	2.12301	0.0337527
Gm6368	2.74535	2.32379	1.09471	2.12275	0.0337747
Usmg5	1122.69	-0.657437	0.309711	-2.12274	0.0337756
Higd2a	1056.72	-0.611791	0.288264	-2.12233	0.0338104
Efcab6	1.73139	2.83376	1.33547	2.12191	0.0338449
Rsph3a	203.166	-0.682243	0.321583	-2.12151	0.0338786
Gm15287	2.72201	2.11481	0.997312	2.12051	0.0339634
Gm13375	98.8858	-0.580142	0.273747	-2.11926	0.0340684
Lsm5	154.173	-0.617036	0.291324	-2.11804	0.0341718
Gm42830	1.1539	-3.91382	1.8479	-2.11799	0.0341763
A830018L16Rik	3.54179	-1.66948	0.788346	-2.1177	0.0342003
Tmem203	13.4639	-1.24391	0.587898	-2.11587	0.0343562
Trpc5os	4.04804	2.09172	0.988625	2.11579	0.0343628
Toporsos	2.21964	2.68532	1.26925	2.11568	0.0343724
Frmd3	8.97168	1.17907	0.55758	2.11461	0.0344628
Tma7-ps	12.2787	-0.903791	0.427463	-2.11431	0.0344885
Gm22579	5.38712	-2.13399	1.00933	-2.11426	0.0344931
Rp9	626.002	-0.621433	0.294059	-2.11329	0.0345756
Rhag	117.556	0.733863	0.34729	2.11311	0.034591
Cdpf1	298.32	-0.655919	0.310479	-2.1126	0.0346347
Fibcd1	2.93575	-2.15971	1.02275	-2.11167	0.0347152
Eqtn	3.75754	-2.32375	1.10087	-2.11082	0.0347875
0610040B10Rik	32.8172	-0.842262	0.399544	-2.10806	0.0350257
Pde10a	61.3834	0.648478	0.307677	2.10766	0.0350603
Rhbdl1	17.1235	-0.928575	0.440587	-2.10759	0.0350667
Pilrb2	11.0824	-1.21658	0.577409	-2.10696	0.0351209
4930512H18Rik	4.76434	-2.11935	1.00747	-2.10364	0.0354096
Cisd3	323.155	-0.62928	0.299155	-2.10353	0.0354197
Pop5	343.096	-0.638564	0.30372	-2.10248	0.0355117
Hp	4.61327	-1.74065	0.827974	-2.1023	0.0355268
Gm27045	1.50655	-3.9562	1.88259	-2.10147	0.0356
Irs3	3.39317	-2.52365	1.20157	-2.1003	0.0357025
Gm9836	2.02733	-2.67333	1.27472	-2.09719	0.0359766
Dbil5	4.27634	-2.25911	1.07765	-2.09633	0.0360527
1810011H11Rik	13.2281	0.887124	0.423224	2.09611	0.0360725
ENSMUSG00000109517	1.50362	3.07766	1.46981	2.09392	0.0362671
Coq4	280.965	-0.696992	0.332911	-2.09363	0.0362931
Anapc13	290.225	-0.805598	0.384839	-2.09334	0.0363188
Ifit3b	4.8545	1.55794	0.744386	2.09292	0.0363559
Mrpl28	1402.05	-0.690439	0.330064	-2.09183	0.0364535
Fitm1	341.013	-0.7532	0.360262	-2.0907	0.0365551
Zfp511	229.587	-0.678121	0.324362	-2.09063	0.0365613
Glod5	1.49776	-4.50017	2.15303	-2.09015	0.0366039
Copz2	617.344	-0.604373	0.289251	-2.08944	0.0366681
Pah	2.00121	2.63683	1.26207	2.08929	0.0366821
Mrpl52	658.966	-0.722134	0.345858	-2.08795	0.0368022
Ipcef1	3.51948	2.31651	1.11051	2.08598	0.0369801
0610009L18Rik	61.2444	-0.604036	0.28965	-2.0854	0.037033
Psenen	706.707	-0.67781	0.325123	-2.08478	0.0370889
Gm13977	1.68936	2.94905	1.41465	2.08465	0.0371007
RP23-137A24.3	5.64311	1.61681	0.775737	2.08423	0.0371393
Fam124b	3.38321	2.13478	1.02517	2.08236	0.0373095
Ubl5	831.789	-0.632317	0.303896	-2.0807	0.0374614
Trp53i13	354.55	-0.591719	0.284501	-2.07985	0.0375393
Pfdn6	747.087	-0.678283	0.326161	-2.07959	0.0375627
Akr7a5	518.259	-0.684547	0.329291	-2.07885	0.0376309
Cysltr1	18.402	0.905658	0.435671	2.07876	0.037639
2610524H06Rik	145.551	-0.776706	0.37365	-2.0787	0.0376448
Borcs6	141.033	-0.689832	0.332074	-2.07734	0.03777
Il18rap	2.67872	2.40387	1.15806	2.07577	0.037915
Pde4c	5.70578	1.29917	0.626255	2.07451	0.0380317
Rps19bp1	400.484	-0.712002	0.343244	-2.07433	0.0380488
Gm11427	1.85316	2.86246	1.38004	2.07418	0.0380623
Mab21l2	43.0722	-0.63043	0.304093	-2.07315	0.0381585
Tex15	47.9469	0.708429	0.341796	2.07266	0.0382035
Fibp	622.127	-0.623332	0.300791	-2.07231	0.0382368
Draxin	12.2202	0.897882	0.43342	2.07162	0.0383008
Gm12350	8.74887	-1.19032	0.574584	-2.07162	0.0383011
Gm5617	120.182	-0.890662	0.430096	-2.07085	0.0383731
Gm7331	5.28311	-1.61425	0.779534	-2.07079	0.0383783
Oxld1	118.27	-0.758132	0.366232	-2.07009	0.0384444
Dpep2	4.41783	-1.57527	0.762111	-2.06698	0.0387356
Dmrta1	32.0395	0.658726	0.318789	2.06634	0.0387966
Arl10	303.324	0.595321	0.28814	2.06608	0.0388205
Galnt3	3.5013	1.7847	0.863868	2.06594	0.0388342
Tlr4	101.956	0.585864	0.283639	2.06553	0.0388732
1810062O18Rik	6.75337	-1.29031	0.624975	-2.06457	0.0389633
Ccl27a	258.056	-0.591403	0.286485	-2.06435	0.0389849
Cox6b1	4788.75	-0.646706	0.313386	-2.06361	0.039055
Tekt2	15.5679	-0.800343	0.388066	-2.06239	0.0391705
Slitrk6	3.90892	2.47858	1.20232	2.06151	0.0392546
Chrm2	280.596	0.607245	0.294787	2.05995	0.0394037
Gm14000	1.64946	4.00228	1.94426	2.05851	0.0395407
Gm15478	1.27453	3.60378	1.75071	2.05847	0.0395453
Uchl1	1476.39	-0.620752	0.301939	-2.05589	0.0397935
Snrpd2	1799.29	-0.732059	0.356158	-2.05543	0.039837
Bhmt	2.30108	-2.92262	1.42199	-2.0553	0.0398502
Kcna1	2.70415	3.46078	1.68446	2.05454	0.0399235
Pla2g3	10.3151	0.971083	0.472721	2.05424	0.0399524
Rpl29	10056.7	-0.654112	0.318424	-2.05422	0.0399547
Slc13a5	3.01516	-2.01787	0.98232	-2.05419	0.0399574
Guca1a	20.009	-0.802023	0.390498	-2.05385	0.0399905
Gm7536	170.624	-0.622207	0.302972	-2.05368	0.0400069
Gm12174	57.3349	-0.773358	0.376625	-2.05339	0.0400346
Gm5431	2.76401	1.86986	0.911141	2.05222	0.0401485
Atp5e	2063.08	-0.735364	0.358412	-2.05173	0.0401959
1810019N24Rik	1.1844	-2.98407	1.45442	-2.05172	0.0401965
Nr2c2ap	8.94409	-1.02513	0.499819	-2.05101	0.0402659
Romo1	677.059	-0.677966	0.330598	-2.05073	0.0402934
Casc1	23.7168	-0.763836	0.372527	-2.05042	0.0403234
C2cd4a	15.7843	-0.967606	0.472159	-2.04932	0.0404307
Ndufa5	1202.3	-0.673216	0.328573	-2.04891	0.0404708
Rgn	8.60126	1.13512	0.554311	2.04781	0.0405785
Rps20	6545.8	-0.701106	0.342649	-2.04614	0.0407429
Ccr9	1.57252	-3.48224	1.70213	-2.04581	0.0407751
Gm32391	38.4265	-0.706993	0.345662	-2.04533	0.040822
Ndufs6	1081.09	-0.710364	0.347451	-2.0445	0.0409038
Slc46a2	1.43116	2.91614	1.42669	2.04399	0.0409544
Dcdc2b	42.1587	-0.671319	0.328453	-2.04388	0.0409656
Ovgp1	27.5873	-0.604138	0.295598	-2.04379	0.0409748
Gm24907	2.95938	-2.35443	1.15209	-2.04362	0.0409915
Zpbp2	5.24056	-1.34287	0.657421	-2.04263	0.0410886
Uqcrb	995.006	-0.696872	0.34122	-2.04229	0.0411223
Gabarap	3291.69	-0.592359	0.290087	-2.042	0.0411512
Gstm5	517.092	-0.714299	0.349889	-2.0415	0.041201
RP23-181P23.4	5.18287	1.52657	0.747883	2.04118	0.0412326
Ccdc107	392.749	-0.656487	0.321719	-2.04056	0.0412948
Gm5428	25.8614	-0.753022	0.369235	-2.03941	0.0414093
Alx3	3.90927	2.32397	1.1398	2.03894	0.0414561
Tcea3	579.091	-0.586136	0.287535	-2.03848	0.0415015
Trim29	1.76286	4.02557	1.97639	2.03683	0.0416668
Gm14760	8.36229	-1.10616	0.543102	-2.03674	0.0416757
Zscan30	11.358	0.997733	0.489912	2.03656	0.0416946
Mb21d1	33.8593	0.656019	0.322184	2.03616	0.0417341
Ndufa3	592.361	-0.668434	0.328632	-2.03399	0.0419527
Gm8894	15.9431	-0.917656	0.451181	-2.0339	0.0419618
Reep2	117.972	-0.602394	0.296444	-2.03207	0.0421467
Gbgt1	6.53398	1.85767	0.914343	2.0317	0.0421841
Gm16016	2.60349	-3.70756	1.82561	-2.03086	0.0422692
E130309D14Rik	166.953	0.692117	0.34084	2.03062	0.0422934
Hras	1019.95	-0.611727	0.301281	-2.03042	0.0423139
Rps29	1699.5	-0.662508	0.326362	-2.02998	0.0423585
D030018L15Rik	4.07813	1.57462	0.775779	2.02972	0.0423847
RP23-457F4.3	0.984862	-3.81045	1.87733	-2.02972	0.0423853
1810044D09Rik	27.4872	-1.01916	0.502165	-2.02953	0.0424042
Dpm3	215.995	-0.642004	0.316403	-2.02907	0.0424512
Cdrt4os1	1.61624	-3.42752	1.6895	-2.02872	0.042487
Gm43480	1.25366	3.83889	1.89285	2.0281	0.0425505
Rps25-ps1	19.6903	-1.14127	0.562738	-2.02806	0.0425536
Atg9a	550.944	0.632989	0.312161	2.02777	0.042584
Rps25	5962.74	-0.618465	0.305	-2.02775	0.0425855
Gm16010	6.53431	-1.60026	0.789315	-2.0274	0.0426213
Klhdc8a	31.2155	-0.587889	0.290018	-2.02708	0.0426545
Gm43082	4.48129	-1.81603	0.895975	-2.02688	0.0426751
Frmpd3	20.599	0.656149	0.323781	2.02652	0.0427114
Mrpl46	552.189	-0.636483	0.314281	-2.0252	0.0428466
Fam69b	86.0212	-0.662264	0.327102	-2.02464	0.0429041
A730017C20Rik	31.6296	-0.666921	0.329545	-2.02376	0.0429946
Gm11100	1.67382	-2.80892	1.38817	-2.02347	0.043025
Prss2	160.838	-3.68613	1.82293	-2.02209	0.043167
RP23-181P23.1	26.4287	-0.695799	0.344199	-2.0215	0.0432277
Chrng	21.9533	-0.677233	0.335049	-2.02129	0.0432493
Cybb	26.1299	0.688932	0.340838	2.02129	0.0432496
Wnt6	14.2839	1.8392	0.910052	2.02098	0.0432816
Gp2	17.1741	-3.14955	1.55884	-2.02044	0.0433374
Notumos	6.9529	-1.08565	0.537546	-2.01965	0.0434201
Cacng8	9.70802	1.17767	0.583173	2.01942	0.0434437
Pdcd5	1456.27	-0.637443	0.315697	-2.01916	0.0434702
4930524J08Rik	32.5019	-0.906219	0.448812	-2.01915	0.0434715
Ppp2r2b	8.66018	1.37983	0.683409	2.01905	0.0434823
Nudt17	45.45	-0.773996	0.383458	-2.01846	0.0435431
Mir3058	1.8987	3.90656	1.9362	2.01764	0.0436284
Col20a1	26.3237	-0.66312	0.328675	-2.01756	0.0436373
Bax	291.811	-0.613113	0.304127	-2.01598	0.0438024
Rps2-ps10	61.5898	-0.593277	0.294358	-2.0155	0.0438526
Ifi27	165.647	-0.617814	0.306666	-2.01462	0.0439446
Ppdpf	1066.33	-0.662926	0.329105	-2.01433	0.043975
Scn1a	2.03041	2.70511	1.34304	2.01416	0.0439922
Bola2	345.778	-0.745477	0.370156	-2.01395	0.0440146
Chchd10	3280.35	-0.650215	0.322947	-2.01338	0.0440745
Gm29367	6.4983	-1.2655	0.628769	-2.01266	0.0441501
Gm5566	6.82646	-2.12395	1.05532	-2.01261	0.0441552
Mdk	6984.11	-0.669727	0.333018	-2.01108	0.0443168
Gm43655	1.01966	-3.13316	1.55846	-2.01042	0.0443866
Tmie	1.17823	3.28029	1.63255	2.0093	0.0445048
Rps28	1480.33	-0.622671	0.31017	-2.00752	0.0446948
Zfp648	3.62484	2.12067	1.05757	2.00523	0.0449387
Nrtn	78.291	-1.10672	0.551998	-2.00493	0.0449707
Ccl24	1.12215	-4.12382	2.05696	-2.00482	0.0449826
Gm6305	1.78377	-3.63492	1.81381	-2.00403	0.0450674
Gm38344	1.38417	3.50039	1.74882	2.00157	0.045331
Camk2n2	28.6991	-0.72847	0.364143	-2.00051	0.0454455
Best3	10.0689	1.33071	0.66526	2.00029	0.0454693
Ndufb5	1221.34	-0.676411	0.33822	-1.99991	0.0455096
Gm38157	2.39925	-3.08136	1.5408	-1.99984	0.0455171
Ppp1r1a	934.14	-0.635873	0.317985	-1.99969	0.0455336
1700018L02Rik	7.40976	-1.52442	0.762723	-1.99865	0.045646
Gm42549	9.00491	1.7614	0.881394	1.99843	0.0456705
Rps15a-ps7	14.5408	-1.38786	0.694481	-1.99842	0.0456714
Nudt1	235.172	-0.626364	0.313545	-1.99768	0.0457512
Gm10076	2931.95	-0.635129	0.317957	-1.99753	0.0457674
Galt	499.121	-0.610535	0.305767	-1.99673	0.0458545
4930547M16Rik	3.54873	-2.41526	1.2103	-1.99559	0.0459786
Gm15708	12.5653	-0.896654	0.449374	-1.99534	0.046006
Neurl2	98.451	-0.634745	0.318218	-1.99468	0.0460773
Zfp593	1.33997	-3.15628	1.58274	-1.99419	0.0461312
Gm13814	2.98615	-2.12759	1.06701	-1.99397	0.0461551
Hspb1	7647.09	-0.698466	0.350432	-1.99316	0.0462441
Zfp84	261.679	0.637036	0.319625	1.99307	0.0462534
Pnldc1	26.6496	-0.6259	0.314063	-1.99291	0.0462713
Snora17	19.146	0.789728	0.396542	1.99154	0.0464219
Ndufb11	2137.62	-0.625877	0.314313	-1.99125	0.046453
Rcn3	3252.92	-0.638748	0.320804	-1.99109	0.0464713
Ly6g6e	1.06051	3.1619	1.58838	1.99065	0.0465196
Mir6955	2.23222	-2.37885	1.19543	-1.98995	0.0465967
Snrpa1	514.563	-0.659845	0.331662	-1.98951	0.0466453
Gm43137	0.935723	3.62771	1.82348	1.98944	0.0466521
Rpl34-ps1	29.5594	-0.79362	0.399006	-1.98899	0.0467023
Ptges3l	110.99	-0.609094	0.306566	-1.98683	0.0469414
Zfp712	57.1915	0.586727	0.295523	1.98539	0.0471014
Crb1	38.1172	0.596138	0.30039	1.98455	0.0471951
Ccdc23	724.572	-0.772526	0.389482	-1.98347	0.0473148
Zkscan4	30.8679	-0.682677	0.34419	-1.98343	0.0473196
Zfp677	39.969	0.712958	0.359481	1.9833	0.0473339
Rpl28	8276.3	-0.618291	0.311996	-1.98173	0.0475097
F630040K05Rik	11.2132	1.22007	0.615666	1.98171	0.0475117
Cbs	10.3569	-1.23492	0.623229	-1.98149	0.0475363
Rps10-ps2	79.726	-0.803001	0.4053	-1.98125	0.0475633
Hesx1	3.85973	-1.49817	0.756501	-1.9804	0.047659
Gm20604	38.8356	-0.645925	0.326222	-1.98002	0.0477015
Mrps6	249.855	-0.645666	0.326124	-1.97982	0.0477242
Zg16	28.5553	-3.20974	1.62373	-1.97677	0.0480672
Kcnc4	5.63321	1.55304	0.78577	1.97646	0.0481032
C4b	3.53701	2.06343	1.04413	1.97623	0.0481291
Dsc3	12.8137	1.31813	0.667082	1.97597	0.0481582
Cdh8	45.3064	0.643951	0.325907	1.97587	0.0481692
BC050972	1.5384	3.09212	1.56549	1.97517	0.048249
Arhgap30	23.1186	0.709301	0.359314	1.97404	0.0483767
2810025M15Rik	932.822	-0.620581	0.314445	-1.97358	0.0484296
4930579K19Rik	9.39955	-1.24437	0.630729	-1.97291	0.0485057
Trpm3	37.3027	0.732506	0.371365	1.97247	0.0485561
Gm5103	2.34122	-3.30614	1.67722	-1.9712	0.0487011
Timp1	276.794	-0.583922	0.29668	-1.96819	0.0490464
9330160F10Rik	15.8036	-0.880182	0.447373	-1.96745	0.0491318
Ugt8a	8.66983	1.16935	0.594462	1.96708	0.0491742
Snora23	1.54097	2.62014	1.33229	1.96664	0.049225
Gm3052	20.8792	-0.939427	0.478027	-1.96522	0.0493889
Siglecf	1.47059	3.39301	1.72664	1.96509	0.0494038
C230014O12Rik	8.9983	1.2074	0.614475	1.96493	0.0494223
Chst4	4.56408	-1.48995	0.758382	-1.96465	0.0494549
2310009B15Rik	109.197	-0.66807	0.340171	-1.96392	0.0495389
Tmem88	412.309	-0.581097	0.29596	-1.96343	0.0495961
Rps19	4271.69	-0.672603	0.34269	-1.96272	0.049679
Stx4a	1027.45	-0.597548	0.304455	-1.96268	0.049683
Wasf3	35.354	0.680935	0.346959	1.96258	0.0496947
Col6a3	977.468	0.581452	0.296309	1.96232	0.0497254
Tceb2	2725.72	-0.679311	0.346222	-1.96207	0.0497544
Ndufa11	2082.5	-0.659192	0.336308	-1.96009	0.0499858
Cdk3-ps	25.1557	-0.883481	0.450759	-1.95999	0.0499975
