# Supplementary material for: Increased cardiac macrophages in Sorbs2-deficient hearts: revealing a potential role for macrophage in responding to embryonic myocardial abnormalities
Source: Front Genet. 2025 Jan 15;15:1525931. doi: 10.3389/fgene.2024.1525931 (PMC11774933; doi:10.3389/fgene.2024.1525931)
Supplement: Supplementary file 6 [file Table5.xlsx]

## Sheet: DEG_e18.5_MacDelhomo_vs_homo
Gene	baseMean	log2FoldChange	lfcSE	stat	pvalue
4833412K13Rik	7.44555	2.01754	0.982077	2.05436	0.0399411
Rpl19-ps1	8.06542	2.15362	0.808754	2.66288	0.00774747
Gm37914	2.92758	4.1003	1.76334	2.3253	0.0200557
Twist2	13.1352	1.60733	0.780866	2.05839	0.0395523
Gm7867	4.93625	2.40779	1.16428	2.06805	0.038635
3830432H09Rik	45.1969	0.72484	0.34327	2.11157	0.0347231
Gm6185	3.33908	-3.38516	1.29392	-2.61621	0.0088912
Gm38293	5.14353	2.33633	1.00415	2.32667	0.0199827
9330162B11Rik	1.77191	4.19603	2.14051	1.96029	0.049962
Atf3	342.962	-0.372129	0.136392	-2.72837	0.00636473
Irf6	113.452	0.65883	0.234442	2.8102	0.00495104
Gm37366	3.31849	3.33945	1.58401	2.10823	0.0350115
Gm13351	1.24641	4.01625	2.03191	1.97659	0.0480882
Rnf208	37.2539	0.744976	0.370162	2.01256	0.0441605
Traf2	308.274	-0.351745	0.140706	-2.49987	0.012424
Gm13394	12.3033	-0.970479	0.489593	-1.98222	0.0474548
Gm13611	5.98635	-1.46523	0.730802	-2.00496	0.0449676
Csrnp3	12.6727	-1.54799	0.569278	-2.71921	0.00654379
Tyro3	303.756	-0.317436	0.153469	-2.0684	0.0386022
Mgme1	319.057	-0.250985	0.123207	-2.0371	0.04164
Gm14494	31.0933	-0.694288	0.342742	-2.02569	0.0427966
Gm14497	1.29608	-4.23329	1.80987	-2.339	0.0193356
Gm14197	1.90839	4.08375	1.94385	2.10086	0.0356537
Gm11450	2.77483	3.46389	1.71605	2.01853	0.0435363
Wfdc2	8.68764	-2.41053	1.03917	-2.31966	0.0203591
Eya2	26.1818	0.751451	0.352051	2.13449	0.0328026
Gm14320	1.67608	4.06561	1.99164	2.04134	0.0412169
Gm17619	2.1465	3.88116	1.80661	2.14832	0.0316886
Gm26869	2.03726	3.92461	1.90074	2.06478	0.038944
Slc2a4rg-ps	218.766	-0.522268	0.220133	-2.37251	0.0176677
Gm37652	6.59465	-2.01257	1.00103	-2.0105	0.0443783
Slc7a14	17.265	1.78633	0.879286	2.03157	0.0421973
Adad1	3.35807	4.08461	1.82393	2.23946	0.0251263
Bbs12	114.948	-0.450132	0.205959	-2.18554	0.0288493
Stoml3	6.33212	3.14198	1.55912	2.01522	0.0438816
Gpr171	1.29207	3.71479	1.88192	1.97394	0.0483887
Gm37359	4.46167	-2.42476	1.00637	-2.40941	0.0159785
Mfsd1	820.384	-0.20644	0.102332	-2.01735	0.0436593
Gm37584	35.5929	1.06289	0.424999	2.50093	0.0123869
Trim46	39.5879	-1.09332	0.376282	-2.90559	0.00366562
Gm16540	2.34862	3.91634	1.84752	2.11978	0.0340242
Sprr1a	3.95689	-3.03316	1.43912	-2.10765	0.035061
C2cd4d	3.60556	3.8583	1.75948	2.19286	0.0283177
Cfi	32.6739	-0.718232	0.356614	-2.01403	0.0440064
Lef1	194.94	-0.787402	0.333237	-2.36289	0.0181332
Gm31678	1.52243	3.48626	1.75712	1.98407	0.0472479
9530052C20Rik	4.81818	4.31478	1.72577	2.50021	0.0124119
St6galnac5	39.9065	1.57857	0.780377	2.02283	0.0430909
Lrriq3	10.4325	-1.57692	0.711111	-2.21755	0.0265859
A530072M11Rik	8.44322	-1.82869	0.66004	-2.77057	0.00559576
Ftl2-ps	2.43006	3.6345	1.84573	1.96914	0.0489375
Gm13039	1.61268	4.0536	1.8391	2.20412	0.0275162
Hgf	28.4108	-1.20348	0.449984	-2.67449	0.00748439
Gm25363	1.39512	-3.7515	1.89572	-1.97893	0.0478237
Gm43693	10.1721	1.36342	0.616694	2.21086	0.0270457
Gm43860	47.2344	0.686024	0.327272	2.09619	0.0360653
Prom1	209.953	-0.701345	0.244017	-2.87417	0.00405095
1600023N17Rik	2.34058	4.32953	1.91404	2.26199	0.0236981
Gm42726	9.92724	-1.26046	0.636118	-1.98149	0.0475361
Gm26756	6.05306	2.89157	1.22191	2.36645	0.0179598
Gabra4	106.41	-0.614046	0.268958	-2.28305	0.0224272
Gm24776	2.75428	3.47294	1.70172	2.04084	0.0412668
Gm42532	5.54041	-1.91667	0.878851	-2.18088	0.0291925
Gm7993	16.7089	-1.0463	0.511307	-2.04633	0.040724
Abcg3	10.7664	1.32397	0.594161	2.22831	0.0258599
1700028K03Rik	3.17444	4.18446	1.71174	2.44456	0.0145028
1010001B22Rik	4.6182	2.76174	1.34226	2.05754	0.0396344
Oas1g	3.72284	-2.27065	0.871719	-2.6048	0.00919288
Gm7774	1.47469	3.69168	1.83641	2.01027	0.0444023
2210412B16Rik	6.23854	2.19057	0.989995	2.21271	0.0269177
Slc46a3	54.3522	0.631538	0.281904	2.24026	0.0250741
Gm9835	1.52211	-4.59523	2.00422	-2.29278	0.0218608
Dync1i1	26.6595	1.28704	0.522453	2.46345	0.0137606
Cpa5	24.8147	1.14347	0.497517	2.29836	0.0215413
Chn2	98.4234	-0.652757	0.248331	-2.62857	0.0085744
Vmn1r4	3.04849	4.09832	1.74049	2.35469	0.0185383
Gm15401	4.09102	4.34725	1.73488	2.50579	0.0122178
RP23-4F16.10	2.46345	-3.04071	1.47697	-2.05875	0.0395185
RP23-49L8.4	2.47381	-3.41037	1.5845	-2.15233	0.0313715
Slc6a1	4.97327	-2.41563	1.00429	-2.40532	0.0161584
Mug1	14.4329	2.5436	1.14831	2.21508	0.0267542
Clstn3	27.6829	-1.40627	0.6424	-2.18908	0.0285909
Tspan11	38.1832	0.633628	0.315869	2.00598	0.0448581
BC035044	3.41649	-3.72355	1.48607	-2.50564	0.0122231
Gm15510	7.90716	-2.08357	0.736566	-2.82876	0.00467284
Vmn1r90	4.26681	4.51459	1.86499	2.42071	0.0154904
Kirrel2	8.75509	-3.39719	1.45833	-2.32951	0.0198322
Zfp658	58.2436	0.720633	0.298494	2.41423	0.0157683
ENSMUSG00000109427	2.13051	3.88158	1.74932	2.21891	0.0264927
1700026D08Rik	36.0727	-1.05097	0.446448	-2.35406	0.0185695
Syt9	8.08015	-1.88042	0.951499	-1.97628	0.0481236
Far1os	5.57403	-2.55085	1.1499	-2.21833	0.026532
Igsf6	19.9704	0.900529	0.435161	2.06942	0.038507
Gm6939	22.0595	1.12072	0.438956	2.55315	0.0106753
Ifitm5	4.84931	3.54973	1.61187	2.20225	0.027648
Gm15359	1.92705	-3.26809	1.58626	-2.06025	0.0393742
ENSMUSG00000110129	11.9828	1.20594	0.533474	2.26055	0.023787
Tex15	30.1269	-1.16814	0.509033	-2.29481	0.0217438
ENSMUSG00000110397	2.69704	3.68603	1.77288	2.07912	0.0376066
Il27ra	94.9368	-0.518053	0.212346	-2.43966	0.0147011
ENSMUSG00000109956	12.6047	-1.36206	0.596356	-2.28397	0.0223733
Gm26493	2.12022	3.88849	1.89774	2.04901	0.0404615
Dnaaf1	1.73129	-3.38348	1.65219	-2.04788	0.0405722
4933417D19Rik	8.92285	1.68308	0.786344	2.14039	0.032323
4732419C18Rik	5.06341	3.47259	1.67864	2.06869	0.0385754
Gm26733	7.20634	2.69508	1.18334	2.27752	0.0227551
Olfm2	8.74007	1.86044	0.932651	1.99478	0.0460664
Prdm10	105.653	-0.600565	0.264026	-2.27465	0.0229271
Il18	21.9333	-0.909865	0.463673	-1.9623	0.0497279
Gm37983	1.71516	3.70496	1.75904	2.10624	0.0351834
Dlec1	9.41694	-2.04861	0.857805	-2.3882	0.0169311
Ulk4	39.3529	0.758499	0.386082	1.9646	0.0494601
Gm20655	17.8326	1.05232	0.517011	2.03539	0.0418114
Aim1	22.297	-0.973225	0.379455	-2.5648	0.0103236
Gamt	222.102	-0.420892	0.214416	-1.96297	0.04965
Btbd11	20.4753	0.979532	0.47002	2.08402	0.0371581
Alx1	5.89003	3.75614	1.90587	1.97083	0.0487432
Syt1	17.0097	3.24769	1.49113	2.17801	0.0294053
Cyp27b1	10.3665	1.80743	0.846522	2.13513	0.0327505
Gm20746	9.53927	2.0607	0.938903	2.1948	0.028178
Hbq1a	1.51508	3.91483	1.84252	2.12471	0.0336107
Fam196b	17.3251	2.7006	1.10699	2.43958	0.0147042
Gabra1	24.9976	-1.16915	0.531987	-2.19771	0.0279697
Timd4	1.37204	-3.47369	1.76165	-1.97184	0.0486277
Myo15	5.83413	2.61157	1.26892	2.05811	0.0395796
Gm17235	2.71556	-3.43303	1.52299	-2.25415	0.0241869
Nxph3	11.0596	2.34963	1.1358	2.06869	0.0385749
Gm53	2.3659	-3.97473	1.5953	-2.49152	0.0127197
Pnmt	7.92569	-2.99469	1.2228	-2.44905	0.0143234
Ikzf3	1.42377	4.28007	2.15536	1.98578	0.0470575
Krt222	86.5148	-0.383675	0.194098	-1.97671	0.0480748
Hsd17b1	3.50712	3.49587	1.71731	2.03567	0.0417837
Tubg2	46.3455	-0.585092	0.285534	-2.04911	0.040451
Dnaic2	8.20526	1.36483	0.65384	2.08741	0.0368514
Gm8624	2.19374	3.68666	1.73193	2.12865	0.0332833
Wdr89	11.3112	-1.20047	0.561651	-2.13739	0.0325665
Esr2	8.52513	-1.63886	0.757536	-2.1634	0.0305103
Snora28	35.3705	0.74901	0.357314	2.09622	0.0360623
Hist1h4i	62.4551	-0.854796	0.391133	-2.18544	0.0288568
Hist1h4h	20.1218	1.14503	0.546046	2.09694	0.0359986
Hist1h4f	5.73811	6.07299	1.98442	3.06034	0.00221085
Foxq1	2.61013	3.64735	1.77559	2.05416	0.0399602
Barx1	4.98287	3.4373	1.70164	2.01999	0.0433846
Platr25	9.08327	1.64773	0.812181	2.02877	0.0424815
Cep72	267.956	-0.260947	0.133123	-1.9602	0.0499728
Edil3	259.113	-0.572517	0.280595	-2.04037	0.0413138
Taf9	2.41657	3.46157	1.73906	1.99048	0.0465379
Sgtb	61.6584	0.691202	0.300866	2.29737	0.0215974
Gm15287	1.99496	-4.18893	1.58967	-2.6351	0.00841128
Ankrd55	2.06403	4.06575	1.82156	2.23202	0.0256135
Gm26680	4.62786	-3.24729	1.65071	-1.96721	0.0491584
Gm3715	1.48321	3.8609	1.86819	2.06665	0.0387668
Snord69	7.75836	1.5216	0.738527	2.06032	0.0393679
Scel	8.65608	2.84003	1.17529	2.41645	0.0156729
Tmtc4	377.934	-0.384889	0.132917	-2.89571	0.00378303
Fam105a	34.3327	-0.862291	0.332332	-2.59467	0.00946827
Gm24500	5.03983	3.36923	1.61565	2.08537	0.037036
Has2os	4.39145	3.88777	1.75846	2.21089	0.0270435
Gm6723	3.84532	3.14191	1.57435	1.99569	0.045968
Lgals2	3.14518	-3.44966	1.4623	-2.35907	0.0183207
Dnajb7	2.44795	-3.41007	1.5589	-2.18748	0.0287079
Panx2	84.3657	0.683286	0.291198	2.34647	0.0189522
Adm2	4.15418	-2.87463	1.29966	-2.21183	0.0269785
C330013E15Rik	8.0218	1.26193	0.635972	1.98425	0.0472277
4732456N10Rik	1.9687	-4.22786	1.5101	-2.79972	0.00511476
Hoxc6	3.53644	3.85928	1.67683	2.30153	0.0213617
Zdhhc23	10.3686	1.65787	0.806097	2.05666	0.0397188
Retnlg	7.61022	2.00314	0.759416	2.63774	0.00834606
Tmprss2	2.06273	-3.97467	1.5975	-2.48805	0.0128444
Pacrg	12.343	1.27972	0.600365	2.13157	0.0330421
Gm9805	3.5819	-3.46644	1.49384	-2.32049	0.0203142
Tekt4	4.8374	-2.82302	1.37387	-2.0548	0.0398987
Metrn	9.92474	-1.36017	0.616637	-2.20578	0.0273994
Sapcd1	8.70088	3.69507	1.51186	2.44406	0.014523
Gm16181	4.79494	-1.93333	0.823606	-2.34739	0.0189054
Lrrc73	20.7818	1.84266	0.782996	2.35335	0.0186052
Dcc	3.76452	3.67393	1.7454	2.10492	0.0352986
E030024N20Rik	37.8434	0.776222	0.382087	2.03153	0.042201
Dmrt2	3.64023	-3.40905	1.489	-2.28949	0.022051
ENSMUSG00000108929	3.34142	4.16669	1.75037	2.38046	0.0172909
Pitx3	6.28522	2.34881	1.19633	1.96335	0.0496057
Rpl19-ps12	10.9109	-1.21999	0.587612	-2.07619	0.0378767
Mir1198	1.86791	-3.53415	1.68173	-2.1015	0.0355968
Dcaf12l2	22.4298	-1.46351	0.64324	-2.27522	0.0228927
Xlr4a	12.1454	5.22155	2.26794	2.30233	0.0213166
Xlr3b	80.1566	1.52673	0.614619	2.48403	0.0129904
Cdkl5	224.92	-0.291838	0.146839	-1.98747	0.0468698
Eif2s3y	447.651	9.29269	3.28801	2.82623	0.00470991
